# Supplementary material for: The cocrystal 10-(2-methyl-4-phenyl-1H-inden-6-yl)-10H-phenothia­zine–10-(2-methyl-7-phenyl-1H-inden-5-yl)-10H-phenothia­zine (0.54/0.46)
Source: Acta Crystallogr Sect E Struct Rep Online. 2008 Nov 13;64(Pt 12):o2317. doi: 10.1107/S1600536808036210 (PMC2959856; doi:10.1107/S1600536808036210)
Supplement: Supplementary file 1 [file e-64-o2317-sup1.cif]

##############################################################################
###                                                                        ###
###        Electronic paper (Acta Crystallographica Section E)             ###
###                                                                        ###
##############################################################################
#                                                                            #
# This CIF contains the data in a paper accepted for publication in Acta     #
# Crystallographica Section E. It conforms to the requirements of Notes      #
# for Authors for Section E, and has been peer reviewed under the auspices   #
# of the IUCr Commission on Journals.                                        #
#                                                                            #
# Full details of the Crystallographic Information File format               #
# are given in the paper "The Crystallographic Information File (CIF):       #
# a New Standard Archive File for Crystallography" by S. R. Hall, F. H.      #
# Allen and I. D. Brown [Acta Cryst. (1991), A47, 655-685].                  #
#                                                                            #
# The current version of the core CIF dictionary is obtainable from          #
# ftp://ftp.iucr.org/pub/cif_core.dic. The current version number is 2.4.    #
#                                                                            #
# Software is freely available for graphical display of the structure(s) in  #
# this CIF.  For information consult the CIF home page http://www.iucr.org/  #
# cif/home.html                                                              #
#                                                                            #
# This file may be used for bona fide research purposes within the           #
# scientific community so long as proper attribution is given to the journal # 
# article from which it was obtained.                                        #
#                                                                            #
##############################################################################
                                             
data_I
_audit_creation_method     SHELXL-97
_chemical_name_systematic
;
10-(2-methyl-4-phenyl-1<i>H</i>-inden-6-yl)-10<i>H</i>-phenothiazine--
10-(2-methyl-7-phenyl-1<i>H</i>-inden-5-yl)-10<i>H</i>-phenothiazine
(0.54/0.46)
;
_chemical_name_common
;
;
_chemical_formula_moiety     '0.535(C28 H21 N S), 0.465(C28 H21 N S)'
_chemical_formula_sum     'C28 H21 N S'
_chemical_formula_iupac     '0.535C28 H21 N S, 0.465C28 H21 N S'
_chemical_formula_weight     403.52
_chemical_melting_point     ?
_symmetry_cell_setting     'Triclinic'
_symmetry_space_group_name_H-M     'P -1'
_symmetry_space_group_name_Hall     '-P 1'
loop_
    _symmetry_equiv_pos_as_xyz
    'x, y, z'
    '-x, -y, -z'
_cell_length_a     12.6480(6)
_cell_length_b     12.6654(6)
_cell_length_c     14.6970(7)
_cell_angle_alpha     77.4920(10)
_cell_angle_beta     64.8070(10)
_cell_angle_gamma     82.9690(10)
_cell_volume     2078.62(17)
_cell_formula_units_Z     4
_cell_measurement_reflns_used     5458
_cell_measurement_theta_min     2.38
_cell_measurement_theta_max     28.76
_cell_measurement_temperature     100(2)
_exptl_crystal_description     prism
_exptl_crystal_colour     yellow
_exptl_crystal_size_max     0.20
_exptl_crystal_size_mid     0.15
_exptl_crystal_size_min     0.10
_exptl_crystal_density_diffrn     1.289
_exptl_crystal_density_meas     ?
_exptl_crystal_density_method     'not measured'
_exptl_crystal_F_000     848
_exptl_absorpt_coefficient_mu     0.171
_exptl_absorpt_correction_type     'multi-scan'
_exptl_absorpt_process_details     '(APEX2; Bruker, 2005)'
_exptl_absorpt_correction_T_min     0.961
_exptl_absorpt_correction_T_max     0.983
_exptl_special_details
;
;
_diffrn_ambient_temperature     100(2)
_diffrn_radiation_type     MoK\a
_diffrn_radiation_wavelength     0.71073
_diffrn_radiation_source     'fine-focus sealed tube'
_diffrn_radiation_monochromator     graphite
_diffrn_measurement_device_type     'Bruker SMART APEXII CCD'
_diffrn_measurement_method     '\f and \w'
_diffrn_detector_area_resol_mean     ?
_diffrn_reflns_number     25507
_diffrn_reflns_av_R_equivalents     0.0356
_diffrn_reflns_av_sigmaI/netI     0.0538
_diffrn_reflns_theta_min     1.65
_diffrn_reflns_theta_max     29.00
_diffrn_reflns_theta_full     29.00
_diffrn_measured_fraction_theta_max     0.996
_diffrn_measured_fraction_theta_full     0.996
_diffrn_reflns_limit_h_min     -17
_diffrn_reflns_limit_h_max     17
_diffrn_reflns_limit_k_min     -17
_diffrn_reflns_limit_k_max     17
_diffrn_reflns_limit_l_min     -20
_diffrn_reflns_limit_l_max     20
_diffrn_standards_number     0
_diffrn_standards_interval_count     .
_diffrn_standards_interval_time     .
_diffrn_standards_decay_%     ?
_refine_special_details
;
Refinement of <i>F</i>^2^ against ALL reflections. The weighted <i>R</i>-factor
<i>wR</i> and goodness of fit <i>S</i> are based on <i>F</i>^2^, conventional
<i>R</i>-factors <i>R</i> are based on <i>F</i>, with <i>F</i> set to zero for
negative <i>F</i>^2^. The threshold expression of <i>F</i>^2^ >
\s(<i>F</i>^2^) is used only for calculating <i>R</i>-factors(gt) <i>etc</i>.
and is not relevant to the choice of reflections for refinement.
<i>R</i>-factors based on <i>F</i>^2^ are statistically about twice as large
as those based on <i>F</i>, and <i>R</i>- factors based on ALL data will be
even larger.
;
_reflns_number_total     10999
_reflns_number_gt     7713
_reflns_threshold_expression     I>2\s(I)
_refine_ls_structure_factor_coef     Fsqd
_refine_ls_matrix_type     full
_refine_ls_R_factor_all     0.0747
_refine_ls_R_factor_gt     0.0447
_refine_ls_wR_factor_gt     0.0925
_refine_ls_wR_factor_ref     0.1050
_refine_ls_goodness_of_fit_ref     1.014
_refine_ls_restrained_S_all     1.014
_refine_ls_number_reflns     10999
_refine_ls_number_parameters     569
_refine_ls_number_restraints     44
_refine_ls_hydrogen_treatment     constr
_refine_ls_weighting_scheme     calc
_refine_ls_weighting_details
         'calc w=1/[\s^2^(Fo^2^)+(0.0417P)^2^+0.4032P] where P=(Fo^2^+2Fc^2^)/3'
_atom_sites_solution_hydrogens     difmap
_atom_sites_solution_primary     direct
_atom_sites_solution_secondary     difmap
_refine_ls_shift/su_max     0.000
_refine_ls_shift/su_mean     0.000
_refine_diff_density_max     0.352
_refine_diff_density_min     -0.339
_refine_ls_extinction_method     none
_refine_ls_extinction_coef     ?
loop_
    _atom_type_symbol
    _atom_type_description
    _atom_type_scat_dispersion_real
    _atom_type_scat_dispersion_imag
    _atom_type_scat_source
    'C' 'C' 0.0033 0.0016
                         'International Tables Vol C Tables 4.2.6.8 and 6.1.1.4'
    'H' 'H' 0.0000 0.0000
                         'International Tables Vol C Tables 4.2.6.8 and 6.1.1.4'
    'N' 'N' 0.0061 0.0033
                         'International Tables Vol C Tables 4.2.6.8 and 6.1.1.4'
    'S' 'S' 0.1246 0.1234
                         'International Tables Vol C Tables 4.2.6.8 and 6.1.1.4'
_computing_data_collection     'APEX2 (Bruker, 2005)'
_computing_cell_refinement     'SMART (Bruker, 2005)'
_computing_data_reduction     'SMART (Bruker, 2005)'
_computing_structure_solution     'SHELXTL (Sheldrick, 2008)'
_computing_structure_refinement     'SHELXTL (Sheldrick, 2008)'
_computing_molecular_graphics     'SHELXTL (Sheldrick, 2008)'
_computing_publication_material     'SHELXTL (Sheldrick, 2008)'
loop_
    _atom_site_type_symbol
    _atom_site_label
    _atom_site_fract_x
    _atom_site_fract_y
    _atom_site_fract_z
    _atom_site_U_iso_or_equiv
    _atom_site_adp_type
    _atom_site_calc_flag
    _atom_site_refinement_flags
    _atom_site_occupancy
    _atom_site_disorder_assembly
    _atom_site_disorder_group
    S S1 -0.38737(4) 0.28779(4) 0.38391(4) 0.03348(11) Uani d . 1 . .
    N N1 -0.14054(11) 0.36876(10) 0.28600(10) 0.0213(3) Uani d . 1 . .
    C C3A 0.3165(4) 0.5267(8) 0.0573(4) 0.0219(11) Uani d PD 0.64 A 1
    H H3AA 0.3691 0.5586 0.0735 0.026 Uiso calc PR 0.64 A 1
    C C2A 0.3355(5) 0.5131(4) -0.0372(3) 0.0231(9) Uani d PD 0.64 A 1
    C C1A 0.2319(5) 0.4617(9) -0.0324(3) 0.0246(11) Uani d PD 0.64 A 1
    H H1AA 0.2552 0.3920 -0.0569 0.030 Uiso calc PR 0.64 A 1
    H H1AB 0.1956 0.5100 -0.0746 0.030 Uiso calc PR 0.64 A 1
    C C10A 0.4377(3) 0.5458(3) -0.1361(3) 0.0311(9) Uani d PD 0.64 A 1
    H H10A 0.4939 0.5814 -0.1241 0.047 Uiso calc PR 0.64 A 1
    H H10B 0.4110 0.5960 -0.1836 0.047 Uiso calc PR 0.64 A 1
    H H10C 0.4752 0.4814 -0.1656 0.047 Uiso calc PR 0.64 A 1
    C C1B 0.2296(9) 0.4449(17) -0.0275(5) 0.0246(11) Uani d PD 0.36 A 2
    H H1BA 0.2144 0.4198 -0.0771 0.030 Uiso calc PR 0.36 A 2
    C C2B 0.3296(8) 0.4872(10) -0.0430(6) 0.0231(9) Uani d PD 0.36 A 2
    C C3B 0.3226(8) 0.5107(17) 0.0555(7) 0.0219(11) Uani d PD 0.36 A 2
    H H3BA 0.3806 0.4652 0.0767 0.026 Uiso calc PR 0.36 A 2
    H H3BB 0.3374 0.5878 0.0479 0.026 Uiso calc PR 0.36 A 2
    C C10B 0.4380(6) 0.5083(6) -0.1393(5) 0.0311(9) Uani d PD 0.36 A 2
    H H10D 0.4214 0.5032 -0.1976 0.047 Uiso calc PR 0.36 A 2
    H H10E 0.4993 0.4546 -0.1353 0.047 Uiso calc PR 0.36 A 2
    H H10F 0.4643 0.5810 -0.1484 0.047 Uiso calc PR 0.36 A 2
    C C4 0.20140(13) 0.48447(12) 0.13178(11) 0.0206(3) Uani d D 1 . .
    C C5 0.14160(13) 0.48424(11) 0.23689(11) 0.0191(3) Uani d . 1 A .
    C C6 0.02849(14) 0.44463(11) 0.28549(12) 0.0205(3) Uani d . 1 . .
    H H6A -0.0147 0.4443 0.3566 0.025 Uiso calc R 1 A .
    C C7 -0.02250(13) 0.40571(12) 0.23245(12) 0.0209(3) Uani d . 1 A .
    C C8 0.03690(14) 0.40435(12) 0.12884(12) 0.0226(3) Uani d . 1 . .
    H H8A 0.0023 0.3769 0.0931 0.027 Uiso calc R 1 A .
    C C9 0.14855(14) 0.44441(12) 0.07904(11) 0.0224(3) Uani d D 1 A .
    C C11 0.19072(13) 0.52333(12) 0.29924(11) 0.0194(3) Uani d . 1 . .
    C C12 0.25058(13) 0.61938(12) 0.26471(12) 0.0218(3) Uani d . 1 A .
    H H12A 0.2629 0.6604 0.1989 0.026 Uiso calc R 1 . .
    C C13 0.29250(14) 0.65589(13) 0.32554(13) 0.0253(3) Uani d . 1 . .
    H H13A 0.3328 0.7217 0.3014 0.030 Uiso calc R 1 A .
    C C14 0.27550(14) 0.59619(13) 0.42142(12) 0.0259(3) Uani d . 1 A .
    H H14A 0.3040 0.6212 0.4630 0.031 Uiso calc R 1 . .
    C C15 0.21710(14) 0.50040(13) 0.45646(12) 0.0261(3) Uani d . 1 . .
    H H15A 0.2063 0.4590 0.5218 0.031 Uiso calc R 1 A .
    C C16 0.17419(14) 0.46467(13) 0.39630(12) 0.0230(3) Uani d . 1 A .
    H H16A 0.1329 0.3993 0.4214 0.028 Uiso calc R 1 . .
    C C17 -0.23058(14) 0.45087(12) 0.30246(12) 0.0222(3) Uani d . 1 . .
    C C18 -0.20467(14) 0.56058(12) 0.26732(12) 0.0239(3) Uani d . 1 . .
    H H18A -0.1254 0.5810 0.2324 0.029 Uiso calc R 1 . .
    C C19 -0.29344(15) 0.63977(14) 0.28299(14) 0.0302(4) Uani d . 1 . .
    H H19A -0.2743 0.7137 0.2574 0.036 Uiso calc R 1 . .
    C C20 -0.40919(16) 0.61252(15) 0.33534(15) 0.0366(4) Uani d . 1 . .
    H H20A -0.4696 0.6672 0.3472 0.044 Uiso calc R 1 . .
    C C21 -0.43612(15) 0.50402(15) 0.37037(15) 0.0349(4) Uani d . 1 . .
    H H21A -0.5155 0.4843 0.4072 0.042 Uiso calc R 1 . .
    C C22 -0.34799(14) 0.42418(13) 0.35195(13) 0.0254(3) Uani d . 1 . .
    C C23 -0.26889(14) 0.22643(12) 0.41132(12) 0.0241(3) Uani d . 1 . .
    C C24 -0.28651(16) 0.13143(13) 0.48368(12) 0.0293(4) Uani d . 1 . .
    H H24A -0.3632 0.1054 0.5227 0.035 Uiso calc R 1 . .
    C C25 -0.19306(17) 0.07471(14) 0.49914(13) 0.0339(4) Uani d . 1 . .
    H H25A -0.2049 0.0096 0.5482 0.041 Uiso calc R 1 . .
    C C26 -0.08275(17) 0.11414(14) 0.44232(13) 0.0329(4) Uani d . 1 . .
    H H26A -0.0178 0.0744 0.4509 0.039 Uiso calc R 1 . .
    C C27 -0.06447(15) 0.21071(13) 0.37273(13) 0.0269(3) Uani d . 1 . .
    H H27A 0.0123 0.2371 0.3355 0.032 Uiso calc R 1 . .
    C C28 -0.15795(14) 0.26952(12) 0.35684(11) 0.0212(3) Uani d . 1 . .
    S S1' 0.52340(4) 0.90861(4) 0.22623(3) 0.03033(11) Uani d . 1 . .
    N N1' 0.29876(11) 0.95936(10) 0.19830(10) 0.0224(3) Uani d . 1 . .
    C C1' -0.1142(6) 0.8341(9) 0.3848(8) 0.0280(9) Uani d PD 0.57 B 3
    H H1'A -0.1106 0.7772 0.4375 0.034 Uiso calc PR 0.57 B 3
    C C2' -0.2113(5) 0.8666(9) 0.3686(9) 0.0234(17) Uani d PD 0.57 B 3
    C C3' -0.1847(4) 0.9641(10) 0.2835(9) 0.0274(7) Uani d PD 0.57 B 3
    H H3'A -0.2060 0.9525 0.2290 0.033 Uiso calc PR 0.57 B 3
    H H3'B -0.2272 1.0298 0.3096 0.033 Uiso calc PR 0.57 B 3
    C C10' -0.3346(6) 0.8357(13) 0.4355(11) 0.0367(7) Uani d PD 0.57 B 3
    H H10G -0.3351 0.7676 0.4826 0.055 Uiso calc PR 0.57 B 3
    H H10H -0.3739 0.8264 0.3931 0.055 Uiso calc PR 0.57 B 3
    H H10I -0.3758 0.8928 0.4749 0.055 Uiso calc PR 0.57 B 3
    C C3" -0.1803(5) 0.9560(14) 0.2818(12) 0.0274(7) Uani d PD 0.43 B 4
    H H3"C -0.2280 0.9889 0.2472 0.033 Uiso calc PR 0.43 B 4
    C C2" -0.2181(6) 0.8864(14) 0.3722(13) 0.0234(17) Uani d PD 0.43 B 4
    C C1" -0.1148(8) 0.8372(13) 0.3937(10) 0.0280(9) Uani d PD 0.43 B 4
    H H1"A -0.1235 0.8469 0.4616 0.034 Uiso calc PR 0.43 B 4
    H H1"B -0.1046 0.7590 0.3909 0.034 Uiso calc PR 0.43 B 4
    C C10" -0.3371(7) 0.8421(17) 0.4344(15) 0.0367(7) Uani d PD 0.43 B 4
    H H10J -0.3880 0.8703 0.3989 0.055 Uiso calc PR 0.43 B 4
    H H10K -0.3699 0.8640 0.5014 0.055 Uiso calc PR 0.43 B 4
    H H10L -0.3317 0.7629 0.4437 0.055 Uiso calc PR 0.43 B 4
    C C4' -0.05486(13) 0.97368(13) 0.24479(12) 0.0231(3) Uani d D 1 . .
    C C5' 0.02241(13) 1.04173(12) 0.16016(12) 0.0218(3) Uani d . 1 B .
    C C6' 0.14048(14) 1.03393(12) 0.14479(12) 0.0230(3) Uani d . 1 . .
    H H6'A 0.1954 1.0785 0.0875 0.028 Uiso calc R 1 B .
    C C7' 0.17846(14) 0.96234(12) 0.21175(12) 0.0225(3) Uani d . 1 B .
    C C8' 0.10177(14) 0.89287(12) 0.29435(12) 0.0239(3) Uani d . 1 . .
    H H8'A 0.1284 0.8427 0.3390 0.029 Uiso calc R 1 B .
    C C9' -0.01475(13) 0.89899(12) 0.30968(11) 0.0239(3) Uani d D 1 B .
    C C11' -0.01489(14) 1.11879(12) 0.08630(12) 0.0229(3) Uani d . 1 . .
    C C12' -0.11953(15) 1.17980(13) 0.11959(14) 0.0283(4) Uani d . 1 B .
    H H12B -0.1673 1.1736 0.1907 0.034 Uiso calc R 1 . .
    C C13' -0.15425(17) 1.24937(14) 0.04968(15) 0.0360(4) Uani d . 1 . .
    H H13B -0.2259 1.2900 0.0732 0.043 Uiso calc R 1 B .
    C C14' -0.08514(17) 1.25996(14) -0.05407(15) 0.0368(4) Uani d . 1 B .
    H H14B -0.1095 1.3074 -0.1017 0.044 Uiso calc R 1 . .
    C C15' 0.01959(17) 1.20117(13) -0.08826(14) 0.0319(4) Uani d . 1 . .
    H H15B 0.0677 1.2087 -0.1594 0.038 Uiso calc R 1 B .
    C C16' 0.05434(15) 1.13104(13) -0.01829(13) 0.0269(4) Uani d . 1 B .
    H H16B 0.1263 1.0909 -0.0422 0.032 Uiso calc R 1 . .
    C C17' 0.33336(13) 1.04156(12) 0.23036(11) 0.0204(3) Uani d . 1 . .
    C C18' 0.26413(14) 1.13481(13) 0.25307(12) 0.0249(3) Uani d . 1 . .
    H H18B 0.1917 1.1438 0.2468 0.030 Uiso calc R 1 . .
    C C19' 0.29908(16) 1.21455(13) 0.28463(12) 0.0288(4) Uani d . 1 . .
    H H19B 0.2502 1.2772 0.3003 0.035 Uiso calc R 1 . .
    C C20' 0.40464(16) 1.20386(14) 0.29361(13) 0.0316(4) Uani d . 1 . .
    H H20B 0.4289 1.2590 0.3146 0.038 Uiso calc R 1 . .
    C C21' 0.47437(15) 1.11155(14) 0.27160(12) 0.0291(4) Uani d . 1 . .
    H H21B 0.5473 1.1039 0.2769 0.035 Uiso calc R 1 . .
    C C22' 0.43907(13) 1.03023(13) 0.24200(12) 0.0231(3) Uani d . 1 . .
    C C23' 0.49271(14) 0.87210(13) 0.13113(12) 0.0251(3) Uani d . 1 . .
    C C24' 0.57445(16) 0.80923(14) 0.06501(13) 0.0333(4) Uani d . 1 . .
    H H24B 0.6490 0.7934 0.0667 0.040 Uiso calc R 1 . .
    C C25' 0.54849(17) 0.76935(14) -0.00342(13) 0.0363(4) Uani d . 1 . .
    H H25B 0.6040 0.7249 -0.0474 0.044 Uiso calc R 1 . .
    C C26' 0.44052(17) 0.79525(13) -0.00680(13) 0.0341(4) Uani d . 1 . .
    H H26B 0.4223 0.7686 -0.0539 0.041 Uiso calc R 1 . .
    C C27' 0.35867(15) 0.85936(13) 0.05747(12) 0.0275(4) Uani d . 1 . .
    H H27B 0.2855 0.8772 0.0532 0.033 Uiso calc R 1 . .
    C C28' 0.38264(14) 0.89814(12) 0.12854(12) 0.0226(3) Uani d . 1 . .
loop_
    _atom_site_aniso_label
    _atom_site_aniso_U_11
    _atom_site_aniso_U_22
    _atom_site_aniso_U_33
    _atom_site_aniso_U_12
    _atom_site_aniso_U_13
    _atom_site_aniso_U_23
    S1 0.0311(2) 0.0292(2) 0.0475(3) -0.00855(18) -0.0236(2) -0.00198(19)
    N1 0.0246(7) 0.0195(6) 0.0234(7) -0.0014(5) -0.0139(6) -0.0025(5)
    C3A 0.0209(9) 0.023(3) 0.0244(8) 0.0050(12) -0.0120(7) -0.0066(9)
    C2A 0.0276(10) 0.024(3) 0.0216(10) 0.0081(13) -0.0133(9) -0.0097(11)
    C1A 0.0295(9) 0.025(3) 0.0244(9) 0.0058(10) -0.0153(8) -0.0097(11)
    C10A 0.0300(10) 0.039(3) 0.0222(10) 0.0123(16) -0.0091(8) -0.0133(14)
    C1B 0.0295(9) 0.025(3) 0.0244(9) 0.0058(10) -0.0153(8) -0.0097(11)
    C2B 0.0276(10) 0.024(3) 0.0216(10) 0.0081(13) -0.0133(9) -0.0097(11)
    C3B 0.0209(9) 0.023(3) 0.0244(8) 0.0050(12) -0.0120(7) -0.0066(9)
    C10B 0.0300(10) 0.039(3) 0.0222(10) 0.0123(16) -0.0091(8) -0.0133(14)
    C4 0.0241(8) 0.0189(7) 0.0235(8) 0.0047(6) -0.0153(7) -0.0045(6)
    C5 0.0254(8) 0.0150(7) 0.0215(8) 0.0031(6) -0.0151(7) -0.0034(6)
    C6 0.0280(8) 0.0175(7) 0.0191(7) 0.0012(6) -0.0135(7) -0.0028(6)
    C7 0.0253(8) 0.0160(7) 0.0239(8) -0.0002(6) -0.0139(7) -0.0013(6)
    C8 0.0302(8) 0.0213(8) 0.0233(8) 0.0012(6) -0.0174(7) -0.0057(6)
    C9 0.0294(8) 0.0210(7) 0.0217(8) 0.0061(6) -0.0157(7) -0.0068(6)
    C11 0.0197(7) 0.0218(7) 0.0199(7) 0.0043(6) -0.0110(6) -0.0067(6)
    C12 0.0239(8) 0.0227(8) 0.0213(8) 0.0014(6) -0.0123(7) -0.0041(6)
    C13 0.0243(8) 0.0250(8) 0.0313(9) -0.0009(6) -0.0141(7) -0.0084(7)
    C14 0.0270(8) 0.0322(9) 0.0275(8) 0.0057(7) -0.0178(7) -0.0136(7)
    C15 0.0320(9) 0.0300(9) 0.0203(8) 0.0060(7) -0.0153(7) -0.0072(7)
    C16 0.0281(8) 0.0215(8) 0.0216(8) 0.0018(6) -0.0123(7) -0.0058(6)
    C17 0.0283(8) 0.0231(8) 0.0224(8) 0.0009(6) -0.0176(7) -0.0047(6)
    C18 0.0281(8) 0.0233(8) 0.0260(8) -0.0015(7) -0.0174(7) -0.0025(6)
    C19 0.0373(10) 0.0228(8) 0.0377(10) 0.0017(7) -0.0238(8) -0.0037(7)
    C20 0.0335(10) 0.0311(10) 0.0543(12) 0.0086(8) -0.0280(9) -0.0106(9)
    C21 0.0259(9) 0.0397(10) 0.0446(11) 0.0006(8) -0.0199(8) -0.0082(8)
    C22 0.0285(8) 0.0254(8) 0.0299(9) -0.0031(7) -0.0197(7) -0.0027(7)
    C23 0.0320(9) 0.0224(8) 0.0232(8) -0.0015(7) -0.0147(7) -0.0071(6)
    C24 0.0403(10) 0.0238(8) 0.0222(8) -0.0071(7) -0.0101(8) -0.0035(7)
    C25 0.0537(12) 0.0218(8) 0.0239(9) -0.0022(8) -0.0160(9) 0.0007(7)
    C26 0.0423(11) 0.0258(9) 0.0331(10) 0.0061(8) -0.0207(9) -0.0034(7)
    C27 0.0306(9) 0.0228(8) 0.0288(9) 0.0018(7) -0.0143(8) -0.0051(7)
    C28 0.0299(8) 0.0187(7) 0.0188(7) -0.0015(6) -0.0129(7) -0.0045(6)
    S1' 0.0272(2) 0.0343(2) 0.0333(2) 0.00648(18) -0.01859(19) -0.00491(18)
    N1' 0.0209(6) 0.0239(7) 0.0257(7) 0.0022(5) -0.0122(6) -0.0071(5)
    C1' 0.0333(9) 0.0284(11) 0.0237(15) -0.0090(8) -0.0120(9) -0.0028(12)
    C2' 0.0287(10) 0.019(4) 0.0246(11) -0.0039(16) -0.0081(10) -0.013(2)
    C3' 0.0242(9) 0.0370(17) 0.0240(9) -0.0053(9) -0.0111(8) -0.0068(10)
    C10' 0.0325(10) 0.048(2) 0.0277(10) -0.0138(10) -0.0077(8) -0.0067(10)
    C3" 0.0242(9) 0.0370(17) 0.0240(9) -0.0053(9) -0.0111(8) -0.0068(10)
    C2" 0.0287(10) 0.019(4) 0.0246(11) -0.0039(16) -0.0081(10) -0.013(2)
    C1" 0.0333(9) 0.0284(11) 0.0237(15) -0.0090(8) -0.0120(9) -0.0028(12)
    C10" 0.0325(10) 0.048(2) 0.0277(10) -0.0138(10) -0.0077(8) -0.0067(10)
    C4' 0.0243(8) 0.0273(8) 0.0218(8) -0.0023(6) -0.0118(7) -0.0068(6)
    C5' 0.0251(8) 0.0218(8) 0.0235(8) -0.0016(6) -0.0137(7) -0.0058(6)
    C6' 0.0245(8) 0.0234(8) 0.0223(8) -0.0042(6) -0.0111(7) -0.0019(6)
    C7' 0.0240(8) 0.0229(8) 0.0249(8) -0.0004(6) -0.0127(7) -0.0077(6)
    C8' 0.0298(9) 0.0218(8) 0.0233(8) 0.0005(7) -0.0146(7) -0.0032(6)
    C9' 0.0281(8) 0.0241(8) 0.0210(8) -0.0048(7) -0.0106(7) -0.0039(6)
    C11' 0.0266(8) 0.0215(8) 0.0275(8) -0.0038(6) -0.0173(7) -0.0035(6)
    C12' 0.0301(9) 0.0283(9) 0.0344(9) 0.0000(7) -0.0187(8) -0.0104(7)
    C13' 0.0390(10) 0.0280(9) 0.0530(12) 0.0066(8) -0.0310(10) -0.0102(8)
    C14' 0.0543(12) 0.0235(9) 0.0482(12) -0.0013(8) -0.0393(10) 0.0009(8)
    C15' 0.0462(11) 0.0235(8) 0.0322(9) -0.0066(8) -0.0235(9) 0.0009(7)
    C16' 0.0327(9) 0.0229(8) 0.0287(9) -0.0021(7) -0.0170(8) -0.0024(7)
    C17' 0.0222(8) 0.0215(8) 0.0177(7) -0.0021(6) -0.0093(6) -0.0008(6)
    C18' 0.0276(8) 0.0252(8) 0.0231(8) 0.0018(7) -0.0124(7) -0.0043(6)
    C19' 0.0386(10) 0.0253(8) 0.0241(8) 0.0009(7) -0.0142(8) -0.0060(7)
    C20' 0.0441(11) 0.0300(9) 0.0269(9) -0.0099(8) -0.0187(8) -0.0039(7)
    C21' 0.0293(9) 0.0364(10) 0.0265(9) -0.0075(7) -0.0168(8) -0.0007(7)
    C22' 0.0228(8) 0.0269(8) 0.0196(8) -0.0012(6) -0.0102(7) -0.0008(6)
    C23' 0.0266(8) 0.0228(8) 0.0224(8) -0.0009(6) -0.0089(7) 0.0004(6)
    C24' 0.0298(9) 0.0283(9) 0.0302(9) 0.0027(7) -0.0046(8) -0.0002(7)
    C25' 0.0443(11) 0.0242(9) 0.0248(9) 0.0006(8) -0.0005(8) -0.0036(7)
    C26' 0.0534(12) 0.0229(8) 0.0227(9) -0.0068(8) -0.0122(8) -0.0015(7)
    C27' 0.0359(9) 0.0226(8) 0.0237(8) -0.0035(7) -0.0128(8) -0.0007(6)
    C28' 0.0274(8) 0.0173(7) 0.0203(8) -0.0020(6) -0.0090(7) 0.0008(6)
_geom_special_details
;
 All esds (except the esd in the dihedral angle between two l.s. planes)
 are estimated using the full covariance matrix.  The cell esds are taken
 into account individually in the estimation of esds in distances, angles
 and torsion angles; correlations between esds in cell parameters are only
 used when they are defined by crystal symmetry.  An approximate (isotropic)
 treatment of cell esds is used for estimating esds involving l.s. planes.
;
loop_
    _geom_bond_atom_site_label_1
    _geom_bond_atom_site_label_2
    _geom_bond_site_symmetry_2
    _geom_bond_distance
    _geom_bond_publ_flag
    S1 C23 . 1.7621(16) ?
    S1 C22 . 1.7643(16) ?
    N1 C28 . 1.4206(19) ?
    N1 C17 . 1.4217(19) ?
    N1 C7 . 1.442(2) ?
    C3A C2A . 1.351(6) ?
    C3A C4 . 1.478(3) ?
    C3A H3AA . 0.9500 ?
    C2A C10A . 1.492(3) ?
    C2A C1A . 1.502(6) ?
    C1A C9 . 1.507(3) ?
    C1A H1AA . 0.9900 ?
    C1A H1AB . 0.9900 ?
    C10A H10A . 0.9800 ?
    C10A H10B . 0.9800 ?
    C10A H10C . 0.9800 ?
    C1B C2B . 1.345(7) ?
    C1B C9 . 1.461(5) ?
    C1B H1BA . 0.9500 ?
    C2B C10B . 1.493(3) ?
    C2B C3B . 1.504(8) ?
    C3B C4 . 1.489(5) ?
    C3B H3BA . 0.9900 ?
    C3B H3BB . 0.9900 ?
    C10B H10D . 0.9800 ?
    C10B H10E . 0.9800 ?
    C10B H10F . 0.9800 ?
    C4 C5 . 1.401(2) ?
    C4 C9 . 1.414(2) ?
    C5 C6 . 1.400(2) ?
    C5 C11 . 1.493(2) ?
    C6 C7 . 1.393(2) ?
    C6 H6A . 0.9500 ?
    C7 C8 . 1.385(2) ?
    C8 C9 . 1.386(2) ?
    C8 H8A . 0.9500 ?
    C11 C12 . 1.393(2) ?
    C11 C16 . 1.398(2) ?
    C12 C13 . 1.392(2) ?
    C12 H12A . 0.9500 ?
    C13 C14 . 1.387(2) ?
    C13 H13A . 0.9500 ?
    C14 C15 . 1.381(2) ?
    C14 H14A . 0.9500 ?
    C15 C16 . 1.387(2) ?
    C15 H15A . 0.9500 ?
    C16 H16A . 0.9500 ?
    C17 C22 . 1.395(2) ?
    C17 C18 . 1.401(2) ?
    C18 C19 . 1.387(2) ?
    C18 H18A . 0.9500 ?
    C19 C20 . 1.380(3) ?
    C19 H19A . 0.9500 ?
    C20 C21 . 1.389(3) ?
    C20 H20A . 0.9500 ?
    C21 C22 . 1.387(2) ?
    C21 H21A . 0.9500 ?
    C23 C24 . 1.392(2) ?
    C23 C28 . 1.396(2) ?
    C24 C25 . 1.384(2) ?
    C24 H24A . 0.9500 ?
    C25 C26 . 1.375(3) ?
    C25 H25A . 0.9500 ?
    C26 C27 . 1.386(2) ?
    C26 H26A . 0.9500 ?
    C27 C28 . 1.397(2) ?
    C27 H27A . 0.9500 ?
    S1' C23' . 1.7617(17) ?
    S1' C22' . 1.7624(16) ?
    N1' C28' . 1.412(2) ?
    N1' C17' . 1.4132(19) ?
    N1' C7' . 1.4453(19) ?
    C1' C2' . 1.348(6) ?
    C1' C9' . 1.467(4) ?
    C1' H1'A . 0.9500 ?
    C2' C10' . 1.493(3) ?
    C2' C3' . 1.510(7) ?
    C3' C4' . 1.503(4) ?
    C3' H3'A . 0.9900 ?
    C3' H3'B . 0.9900 ?
    C10' H10G . 0.9800 ?
    C10' H10H . 0.9800 ?
    C10' H10I . 0.9800 ?
    C3" C2" . 1.352(7) ?
    C3" C4' . 1.471(4) ?
    C3" H3"C . 0.9500 ?
    C2" C10" . 1.493(3) ?
    C2" C1" . 1.503(8) ?
    C1" C9' . 1.494(4) ?
    C1" H1"A . 0.9900 ?
    C1" H1"B . 0.9900 ?
    C10" H10J . 0.9800 ?
    C10" H10K . 0.9800 ?
    C10" H10L . 0.9800 ?
    C4' C5' . 1.397(2) ?
    C4' C9' . 1.402(2) ?
    C5' C6' . 1.406(2) ?
    C5' C11' . 1.489(2) ?
    C6' C7' . 1.389(2) ?
    C6' H6'A . 0.9500 ?
    C7' C8' . 1.390(2) ?
    C8' C9' . 1.388(2) ?
    C8' H8'A . 0.9500 ?
    C11' C16' . 1.392(2) ?
    C11' C12' . 1.397(2) ?
    C12' C13' . 1.386(2) ?
    C12' H12B . 0.9500 ?
    C13' C14' . 1.383(3) ?
    C13' H13B . 0.9500 ?
    C14' C15' . 1.384(3) ?
    C14' H14B . 0.9500 ?
    C15' C16' . 1.390(2) ?
    C15' H15B . 0.9500 ?
    C16' H16B . 0.9500 ?
    C17' C18' . 1.394(2) ?
    C17' C22' . 1.405(2) ?
    C18' C19' . 1.385(2) ?
    C18' H18B . 0.9500 ?
    C19' C20' . 1.384(2) ?
    C19' H19B . 0.9500 ?
    C20' C21' . 1.385(2) ?
    C20' H20B . 0.9500 ?
    C21' C22' . 1.386(2) ?
    C21' H21B . 0.9500 ?
    C23' C24' . 1.388(2) ?
    C23' C28' . 1.406(2) ?
    C24' C25' . 1.384(3) ?
    C24' H24B . 0.9500 ?
    C25' C26' . 1.384(3) ?
    C25' H25B . 0.9500 ?
    C26' C27' . 1.385(2) ?
    C26' H26B . 0.9500 ?
    C27' C28' . 1.397(2) ?
    C27' H27B . 0.9500 ?
loop_
    _geom_angle_atom_site_label_1
    _geom_angle_atom_site_label_2
    _geom_angle_atom_site_label_3
    _geom_angle_site_symmetry_1
    _geom_angle_site_symmetry_3
    _geom_angle
    _geom_angle_publ_flag
    C23 S1 C22 . . 99.26(7) ?
    C28 N1 C17 . . 120.20(13) ?
    C28 N1 C7 . . 116.80(12) ?
    C17 N1 C7 . . 115.94(12) ?
    C2A C3A C4 . . 109.6(3) ?
    C2A C3A H3AA . . 125.2 ?
    C4 C3A H3AA . . 125.2 ?
    C3A C2A C10A . . 128.7(4) ?
    C3A C2A C1A . . 109.7(2) ?
    C10A C2A C1A . . 121.6(4) ?
    C2A C1A C9 . . 104.8(3) ?
    C2A C1A H1AA . . 110.8 ?
    C9 C1A H1AA . . 110.8 ?
    C2A C1A H1AB . . 110.8 ?
    C9 C1A H1AB . . 110.8 ?
    H1AA C1A H1AB . . 108.9 ?
    C2B C1B C9 . . 107.7(5) ?
    C2B C1B H1BA . . 126.1 ?
    C9 C1B H1BA . . 126.1 ?
    C1B C2B C10B . . 128.7(6) ?
    C1B C2B C3B . . 110.3(3) ?
    C10B C2B C3B . . 121.0(6) ?
    C4 C3B C2B . . 105.2(4) ?
    C4 C3B H3BA . . 110.7 ?
    C2B C3B H3BA . . 110.7 ?
    C4 C3B H3BB . . 110.7 ?
    C2B C3B H3BB . . 110.7 ?
    H3BA C3B H3BB . . 108.8 ?
    C2B C10B H10D . . 109.5 ?
    C2B C10B H10E . . 109.5 ?
    H10D C10B H10E . . 109.5 ?
    C2B C10B H10F . . 109.5 ?
    H10D C10B H10F . . 109.5 ?
    H10E C10B H10F . . 109.5 ?
    C5 C4 C9 . . 120.40(13) ?
    C5 C4 C3A . . 130.8(3) ?
    C9 C4 C3A . . 108.7(2) ?
    C5 C4 C3B . . 133.7(4) ?
    C9 C4 C3B . . 105.6(4) ?
    C6 C5 C4 . . 117.16(13) ?
    C6 C5 C11 . . 118.59(13) ?
    C4 C5 C11 . . 124.26(13) ?
    C7 C6 C5 . . 121.77(14) ?
    C7 C6 H6A . . 119.1 ?
    C5 C6 H6A . . 119.1 ?
    C8 C7 C6 . . 121.28(14) ?
    C8 C7 N1 . . 119.44(13) ?
    C6 C7 N1 . . 119.26(14) ?
    C7 C8 C9 . . 117.84(14) ?
    C7 C8 H8A . . 121.1 ?
    C9 C8 H8A . . 121.1 ?
    C8 C9 C4 . . 121.55(13) ?
    C8 C9 C1B . . 127.3(4) ?
    C4 C9 C1B . . 111.0(4) ?
    C8 C9 C1A . . 131.1(3) ?
    C4 C9 C1A . . 107.2(2) ?
    C12 C11 C16 . . 118.30(14) ?
    C12 C11 C5 . . 121.74(13) ?
    C16 C11 C5 . . 119.94(13) ?
    C13 C12 C11 . . 120.71(14) ?
    C13 C12 H12A . . 119.6 ?
    C11 C12 H12A . . 119.6 ?
    C14 C13 C12 . . 120.02(15) ?
    C14 C13 H13A . . 120.0 ?
    C12 C13 H13A . . 120.0 ?
    C15 C14 C13 . . 119.98(14) ?
    C15 C14 H14A . . 120.0 ?
    C13 C14 H14A . . 120.0 ?
    C14 C15 C16 . . 119.97(15) ?
    C14 C15 H15A . . 120.0 ?
    C16 C15 H15A . . 120.0 ?
    C15 C16 C11 . . 121.01(15) ?
    C15 C16 H16A . . 119.5 ?
    C11 C16 H16A . . 119.5 ?
    C22 C17 C18 . . 117.88(14) ?
    C22 C17 N1 . . 120.76(14) ?
    C18 C17 N1 . . 121.34(14) ?
    C19 C18 C17 . . 120.71(15) ?
    C19 C18 H18A . . 119.6 ?
    C17 C18 H18A . . 119.6 ?
    C20 C19 C18 . . 120.84(16) ?
    C20 C19 H19A . . 119.6 ?
    C18 C19 H19A . . 119.6 ?
    C19 C20 C21 . . 119.03(16) ?
    C19 C20 H20A . . 120.5 ?
    C21 C20 H20A . . 120.5 ?
    C22 C21 C20 . . 120.46(17) ?
    C22 C21 H21A . . 119.8 ?
    C20 C21 H21A . . 119.8 ?
    C21 C22 C17 . . 120.98(15) ?
    C21 C22 S1 . . 118.54(13) ?
    C17 C22 S1 . . 120.31(12) ?
    C24 C23 C28 . . 120.85(15) ?
    C24 C23 S1 . . 118.92(13) ?
    C28 C23 S1 . . 120.13(12) ?
    C25 C24 C23 . . 120.47(16) ?
    C25 C24 H24A . . 119.8 ?
    C23 C24 H24A . . 119.8 ?
    C26 C25 C24 . . 118.89(15) ?
    C26 C25 H25A . . 120.6 ?
    C24 C25 H25A . . 120.6 ?
    C25 C26 C27 . . 121.25(16) ?
    C25 C26 H26A . . 119.4 ?
    C27 C26 H26A . . 119.4 ?
    C26 C27 C28 . . 120.59(16) ?
    C26 C27 H27A . . 119.7 ?
    C28 C27 H27A . . 119.7 ?
    C23 C28 C27 . . 117.81(14) ?
    C23 C28 N1 . . 120.99(14) ?
    C27 C28 N1 . . 121.19(14) ?
    C23' S1' C22' . . 99.80(7) ?
    C28' N1' C17' . . 120.76(13) ?
    C28' N1' C7' . . 118.85(12) ?
    C17' N1' C7' . . 117.57(12) ?
    C2' C1' C9' . . 110.6(4) ?
    C2' C1' H1'A . . 124.7 ?
    C9' C1' H1'A . . 124.7 ?
    C1' C2' C10' . . 128.5(5) ?
    C1' C2' C3' . . 109.2(3) ?
    C10' C2' C3' . . 120.7(5) ?
    C4' C3' C2' . . 103.4(4) ?
    C4' C3' H3'A . . 111.1 ?
    C2' C3' H3'A . . 111.1 ?
    C4' C3' H3'B . . 111.1 ?
    C2' C3' H3'B . . 111.1 ?
    H3'A C3' H3'B . . 109.1 ?
    C2" C3" C4' . . 110.2(5) ?
    C2" C3" H3"C . . 124.9 ?
    C4' C3" H3"C . . 124.9 ?
    C3" C2" C10" . . 128.3(7) ?
    C3" C2" C1" . . 109.4(3) ?
    C10" C2" C1" . . 121.1(6) ?
    C9' C1" C2" . . 103.1(5) ?
    C9' C1" H1"A . . 111.2 ?
    C2" C1" H1"A . . 111.2 ?
    C9' C1" H1"B . . 111.2 ?
    C2" C1" H1"B . . 111.2 ?
    H1"A C1" H1"B . . 109.1 ?
    C5' C4' C9' . . 120.86(14) ?
    C5' C4' C3" . . 132.4(5) ?
    C9' C4' C3" . . 106.6(5) ?
    C5' C4' C3' . . 130.3(4) ?
    C9' C4' C3' . . 108.8(4) ?
    C4' C5' C6' . . 117.28(14) ?
    C4' C5' C11' . . 122.90(14) ?
    C6' C5' C11' . . 119.81(14) ?
    C7' C6' C5' . . 121.33(15) ?
    C7' C6' H6'A . . 119.3 ?
    C5' C6' H6'A . . 119.3 ?
    C6' C7' C8' . . 121.13(14) ?
    C6' C7' N1' . . 120.77(14) ?
    C8' C7' N1' . . 118.10(13) ?
    C9' C8' C7' . . 118.05(14) ?
    C9' C8' H8'A . . 121.0 ?
    C7' C8' H8'A . . 121.0 ?
    C8' C9' C4' . . 121.29(14) ?
    C8' C9' C1' . . 131.1(4) ?
    C4' C9' C1' . . 107.5(4) ?
    C8' C9' C1" . . 128.8(5) ?
    C4' C9' C1" . . 109.9(5) ?
    C16' C11' C12' . . 118.44(14) ?
    C16' C11' C5' . . 120.28(14) ?
    C12' C11' C5' . . 121.27(15) ?
    C13' C12' C11' . . 120.54(17) ?
    C13' C12' H12B . . 119.7 ?
    C11' C12' H12B . . 119.7 ?
    C14' C13' C12' . . 120.39(17) ?
    C14' C13' H13B . . 119.8 ?
    C12' C13' H13B . . 119.8 ?
    C13' C14' C15' . . 119.79(16) ?
    C13' C14' H14B . . 120.1 ?
    C15' C14' H14B . . 120.1 ?
    C14' C15' C16' . . 119.91(17) ?
    C14' C15' H15B . . 120.0 ?
    C16' C15' H15B . . 120.0 ?
    C15' C16' C11' . . 120.92(16) ?
    C15' C16' H16B . . 119.5 ?
    C11' C16' H16B . . 119.5 ?
    C18' C17' C22' . . 117.86(14) ?
    C18' C17' N1' . . 121.80(13) ?
    C22' C17' N1' . . 120.33(14) ?
    C19' C18' C17' . . 121.14(15) ?
    C19' C18' H18B . . 119.4 ?
    C17' C18' H18B . . 119.4 ?
    C20' C19' C18' . . 120.61(16) ?
    C20' C19' H19B . . 119.7 ?
    C18' C19' H19B . . 119.7 ?
    C19' C20' C21' . . 118.99(15) ?
    C19' C20' H20B . . 120.5 ?
    C21' C20' H20B . . 120.5 ?
    C20' C21' C22' . . 120.84(15) ?
    C20' C21' H21B . . 119.6 ?
    C22' C21' H21B . . 119.6 ?
    C21' C22' C17' . . 120.51(15) ?
    C21' C22' S1' . . 119.53(12) ?
    C17' C22' S1' . . 119.85(12) ?
    C24' C23' C28' . . 120.54(16) ?
    C24' C23' S1' . . 119.08(13) ?
    C28' C23' S1' . . 120.12(12) ?
    C25' C24' C23' . . 120.71(17) ?
    C25' C24' H24B . . 119.6 ?
    C23' C24' H24B . . 119.6 ?
    C24' C25' C26' . . 119.03(17) ?
    C24' C25' H25B . . 120.5 ?
    C26' C25' H25B . . 120.5 ?
    C25' C26' C27' . . 120.99(17) ?
    C25' C26' H26B . . 119.5 ?
    C27' C26' H26B . . 119.5 ?
    C26' C27' C28' . . 120.61(16) ?
    C26' C27' H27B . . 119.7 ?
    C28' C27' H27B . . 119.7 ?
    C27' C28' C23' . . 118.09(15) ?
    C27' C28' N1' . . 121.81(14) ?
    C23' C28' N1' . . 120.08(14) ?
loop_
    _geom_torsion_atom_site_label_1
    _geom_torsion_atom_site_label_2
    _geom_torsion_atom_site_label_3
    _geom_torsion_atom_site_label_4
    _geom_torsion_site_symmetry_1
    _geom_torsion_site_symmetry_2
    _geom_torsion_site_symmetry_3
    _geom_torsion_site_symmetry_4
    _geom_torsion
    _geom_torsion_publ_flag
    C4 C3A C2A C10A . . . . 178.3(6) ?
    C4 C3A C2A C1A . . . . 1.0(10) ?
    C3A C2A C1A C9 . . . . -1.0(10) ?
    C10A C2A C1A C9 . . . . -178.6(5) ?
    C9 C1B C2B C10B . . . . -178.0(12) ?
    C9 C1B C2B C3B . . . . 4(2) ?
    C1B C2B C3B C4 . . . . -4(2) ?
    C10B C2B C3B C4 . . . . 177.5(11) ?
    C2A C3A C4 C5 . . . . -177.1(4) ?
    C2A C3A C4 C9 . . . . -0.5(8) ?
    C2A C3A C4 C3B . . . . 69(5) ?
    C2B C3B C4 C5 . . . . 176.8(7) ?
    C2B C3B C4 C9 . . . . 2.7(15) ?
    C2B C3B C4 C3A . . . . -111(6) ?
    C9 C4 C5 C6 . . . . -0.9(2) ?
    C3A C4 C5 C6 . . . . 175.3(6) ?
    C3B C4 C5 C6 . . . . -174.3(12) ?
    C9 C4 C5 C11 . . . . 179.11(13) ?
    C3A C4 C5 C11 . . . . -4.6(6) ?
    C3B C4 C5 C11 . . . . 5.7(12) ?
    C4 C5 C6 C7 . . . . 0.8(2) ?
    C11 C5 C6 C7 . . . . -179.27(13) ?
    C5 C6 C7 C8 . . . . 0.1(2) ?
    C5 C6 C7 N1 . . . . -178.26(13) ?
    C28 N1 C7 C8 . . . . 109.96(16) ?
    C17 N1 C7 C8 . . . . -99.29(16) ?
    C28 N1 C7 C6 . . . . -71.64(17) ?
    C17 N1 C7 C6 . . . . 79.11(17) ?
    C6 C7 C8 C9 . . . . -0.8(2) ?
    N1 C7 C8 C9 . . . . 177.53(13) ?
    C7 C8 C9 C4 . . . . 0.7(2) ?
    C7 C8 C9 C1B . . . . 175.9(11) ?
    C7 C8 C9 C1A . . . . -175.1(6) ?
    C5 C4 C9 C8 . . . . 0.2(2) ?
    C3A C4 C9 C8 . . . . -176.8(4) ?
    C3B C4 C9 C8 . . . . 175.3(9) ?
    C5 C4 C9 C1B . . . . -175.7(9) ?
    C3A C4 C9 C1B . . . . 7.3(10) ?
    C3B C4 C9 C1B . . . . -0.6(13) ?
    C5 C4 C9 C1A . . . . 176.9(5) ?
    C3A C4 C9 C1A . . . . -0.2(6) ?
    C3B C4 C9 C1A . . . . -8.1(10) ?
    C2B C1B C9 C8 . . . . -177.5(9) ?
    C2B C1B C9 C4 . . . . -1.9(17) ?
    C2B C1B C9 C1A . . . . 61(5) ?
    C2A C1A C9 C8 . . . . 176.9(4) ?
    C2A C1A C9 C4 . . . . 0.7(8) ?
    C2A C1A C9 C1B . . . . -119(6) ?
    C6 C5 C11 C12 . . . . -135.67(15) ?
    C4 C5 C11 C12 . . . . 44.3(2) ?
    C6 C5 C11 C16 . . . . 42.5(2) ?
    C4 C5 C11 C16 . . . . -137.61(15) ?
    C16 C11 C12 C13 . . . . -0.1(2) ?
    C5 C11 C12 C13 . . . . 178.02(14) ?
    C11 C12 C13 C14 . . . . 0.4(2) ?
    C12 C13 C14 C15 . . . . 0.1(2) ?
    C13 C14 C15 C16 . . . . -0.8(2) ?
    C14 C15 C16 C11 . . . . 1.1(2) ?
    C12 C11 C16 C15 . . . . -0.6(2) ?
    C5 C11 C16 C15 . . . . -178.78(14) ?
    C28 N1 C17 C22 . . . . -31.4(2) ?
    C7 N1 C17 C22 . . . . 178.91(13) ?
    C28 N1 C17 C18 . . . . 150.34(14) ?
    C7 N1 C17 C18 . . . . 0.6(2) ?
    C22 C17 C18 C19 . . . . 1.0(2) ?
    N1 C17 C18 C19 . . . . 179.33(14) ?
    C17 C18 C19 C20 . . . . 1.3(2) ?
    C18 C19 C20 C21 . . . . -1.5(3) ?
    C19 C20 C21 C22 . . . . -0.8(3) ?
    C20 C21 C22 C17 . . . . 3.2(3) ?
    C20 C21 C22 S1 . . . . -172.20(14) ?
    C18 C17 C22 C21 . . . . -3.2(2) ?
    N1 C17 C22 C21 . . . . 178.44(15) ?
    C18 C17 C22 S1 . . . . 172.04(11) ?
    N1 C17 C22 S1 . . . . -6.3(2) ?
    C23 S1 C22 C21 . . . . -150.44(14) ?
    C23 S1 C22 C17 . . . . 34.16(14) ?
    C22 S1 C23 C24 . . . . 149.48(13) ?
    C22 S1 C23 C28 . . . . -34.10(14) ?
    C28 C23 C24 C25 . . . . -3.4(2) ?
    S1 C23 C24 C25 . . . . 172.94(13) ?
    C23 C24 C25 C26 . . . . 0.4(3) ?
    C24 C25 C26 C27 . . . . 2.0(3) ?
    C25 C26 C27 C28 . . . . -1.4(3) ?
    C24 C23 C28 C27 . . . . 3.9(2) ?
    S1 C23 C28 C27 . . . . -172.41(12) ?
    C24 C23 C28 N1 . . . . -177.39(14) ?
    S1 C23 C28 N1 . . . . 6.3(2) ?
    C26 C27 C28 C23 . . . . -1.5(2) ?
    C26 C27 C28 N1 . . . . 179.80(15) ?
    C17 N1 C28 C23 . . . . 31.4(2) ?
    C7 N1 C28 C23 . . . . -179.11(13) ?
    C17 N1 C28 C27 . . . . -149.93(14) ?
    C7 N1 C28 C27 . . . . -0.5(2) ?
    C9' C1' C2' C10' . . . . -169.4(14) ?
    C9' C1' C2' C3' . . . . -4.3(16) ?
    C1' C2' C3' C4' . . . . 6.9(14) ?
    C10' C2' C3' C4' . . . . 173.4(13) ?
    C4' C3" C2" C10" . . . . -177.0(19) ?
    C4' C3" C2" C1" . . . . -10(2) ?
    C3" C2" C1" C9' . . . . 7(2) ?
    C10" C2" C1" C9' . . . . 175.3(17) ?
    C2" C3" C4' C5' . . . . -175.7(10) ?
    C2" C3" C4' C9' . . . . 8.5(16) ?
    C2" C3" C4' C3' . . . . -114(15) ?
    C2' C3' C4' C5' . . . . 172.9(6) ?
    C2' C3' C4' C9' . . . . -7.1(10) ?
    C2' C3' C4' C3" . . . . 51(14) ?
    C9' C4' C5' C6' . . . . -1.6(2) ?
    C3" C4' C5' C6' . . . . -176.9(11) ?
    C3' C4' C5' C6' . . . . 178.3(8) ?
    C9' C4' C5' C11' . . . . 177.11(14) ?
    C3" C4' C5' C11' . . . . 1.9(11) ?
    C3' C4' C5' C11' . . . . -3.0(8) ?
    C4' C5' C6' C7' . . . . -0.7(2) ?
    C11' C5' C6' C7' . . . . -179.51(14) ?
    C5' C6' C7' C8' . . . . 2.4(2) ?
    C5' C6' C7' N1' . . . . -176.53(14) ?
    C28' N1' C7' C6' . . . . -83.26(18) ?
    C17' N1' C7' C6' . . . . 77.90(18) ?
    C28' N1' C7' C8' . . . . 97.75(17) ?
    C17' N1' C7' C8' . . . . -101.09(16) ?
    C6' C7' C8' C9' . . . . -1.7(2) ?
    N1' C7' C8' C9' . . . . 177.33(14) ?
    C7' C8' C9' C4' . . . . -0.7(2) ?
    C7' C8' C9' C1' . . . . 176.1(8) ?
    C7' C8' C9' C1" . . . . -177.6(11) ?
    C5' C4' C9' C8' . . . . 2.4(2) ?
    C3" C4' C9' C8' . . . . 178.7(8) ?
    C3' C4' C9' C8' . . . . -177.5(6) ?
    C5' C4' C9' C1' . . . . -175.1(6) ?
    C3" C4' C9' C1' . . . . 1.2(11) ?
    C3' C4' C9' C1' . . . . 4.9(9) ?
    C5' C4' C9' C1" . . . . 179.8(9) ?
    C3" C4' C9' C1" . . . . -3.8(12) ?
    C3' C4' C9' C1" . . . . -0.1(11) ?
    C2' C1' C9' C8' . . . . -177.6(8) ?
    C2' C1' C9' C4' . . . . -0.4(13) ?
    C2' C1' C9' C1" . . . . 117(12) ?
    C2" C1" C9' C8' . . . . 175.6(9) ?
    C2" C1" C9' C4' . . . . -1.6(15) ?
    C2" C1" C9' C1' . . . . -66(10) ?
    C4' C5' C11' C16' . . . . -138.00(16) ?
    C6' C5' C11' C16' . . . . 40.7(2) ?
    C4' C5' C11' C12' . . . . 41.7(2) ?
    C6' C5' C11' C12' . . . . -139.62(16) ?
    C16' C11' C12' C13' . . . . 1.1(2) ?
    C5' C11' C12' C13' . . . . -178.54(15) ?
    C11' C12' C13' C14' . . . . -0.5(3) ?
    C12' C13' C14' C15' . . . . -0.3(3) ?
    C13' C14' C15' C16' . . . . 0.6(3) ?
    C14' C15' C16' C11' . . . . 0.0(2) ?
    C12' C11' C16' C15' . . . . -0.9(2) ?
    C5' C11' C16' C15' . . . . 178.79(15) ?
    C28' N1' C17' C18' . . . . 146.99(15) ?
    C7' N1' C17' C18' . . . . -13.8(2) ?
    C28' N1' C17' C22' . . . . -34.1(2) ?
    C7' N1' C17' C22' . . . . 165.08(14) ?
    C22' C17' C18' C19' . . . . 0.9(2) ?
    N1' C17' C18' C19' . . . . 179.85(14) ?
    C17' C18' C19' C20' . . . . 0.5(2) ?
    C18' C19' C20' C21' . . . . -0.7(2) ?
    C19' C20' C21' C22' . . . . -0.7(2) ?
    C20' C21' C22' C17' . . . . 2.2(2) ?
    C20' C21' C22' S1' . . . . -174.09(13) ?
    C18' C17' C22' C21' . . . . -2.3(2) ?
    N1' C17' C22' C21' . . . . 178.80(14) ?
    C18' C17' C22' S1' . . . . 173.97(12) ?
    N1' C17' C22' S1' . . . . -4.9(2) ?
    C23' S1' C22' C21' . . . . -150.37(13) ?
    C23' S1' C22' C17' . . . . 33.35(14) ?
    C22' S1' C23' C24' . . . . 152.87(13) ?
    C22' S1' C23' C28' . . . . -32.85(14) ?
    C28' C23' C24' C25' . . . . -1.2(2) ?
    S1' C23' C24' C25' . . . . 173.09(13) ?
    C23' C24' C25' C26' . . . . 1.6(3) ?
    C24' C25' C26' C27' . . . . -0.5(3) ?
    C25' C26' C27' C28' . . . . -1.0(2) ?
    C26' C27' C28' C23' . . . . 1.4(2) ?
    C26' C27' C28' N1' . . . . -176.94(14) ?
    C24' C23' C28' C27' . . . . -0.3(2) ?
    S1' C23' C28' C27' . . . . -174.49(12) ?
    C24' C23' C28' N1' . . . . 178.03(14) ?
    S1' C23' C28' N1' . . . . 3.8(2) ?
    C17' N1' C28' C27' . . . . -147.03(14) ?
    C7' N1' C28' C27' . . . . 13.5(2) ?
    C17' N1' C28' C23' . . . . 34.7(2) ?
    C7' N1' C28' C23' . . . . -164.74(14) ?
data_global
_journal_date_recd_electronic     2008-09-04
_journal_date_accepted     2008-11-05
_journal_name_full     'Acta Crystallographica, Section E'
_journal_year     2008
_journal_volume     64
_journal_issue     12
_journal_page_first     o2317
_journal_page_last     o2317
_journal_paper_category     QO
_journal_coeditor_code     FB2115
_publ_contact_author_name     'Kyrill Yu. Suponitsky'
_publ_contact_author_address
;
A.N.Nesmeyanov Institute of Organoelement Compounds, Russian Academy
of Sciences, Vavilov St., 28, Moscow 119991, Russia
;
_publ_contact_author_email     kirshik@yahoo.com
_publ_contact_author_fax     ' 7(499)135-50-85'
_publ_contact_author_phone     ' 7(499)135-92-14'
_publ_section_title
;\
The cocrystal
10-(2-methyl-4-phenyl-1<i>H</i>-inden-6-yl)-10<i>H</i>-phenothiazine--10-(2-\
methyl-7-phenyl-1<i>H</i>-inden-5-yl)-10<i>H</i>-phenothiazine (0.54/0.46)
;
loop_
    _publ_author_name
    _publ_author_address
    'Mikhail V. Nikulin'
;
Moscow State University
Leninskie Gory, GSP-2, Moscow 119992, Russian Federation
;
    'Alexander Z. Voskoboynikov'
;
Moscow State University
Leninskie Gory, GSP-2, Moscow 119992, Russian Federation
;
    'Kyrill Yu. Suponitsky'
;
A.N. Nesmeyanov Institute of Organoelement Compounds,
Russian Academy of Sciences, Vavilov St., 28, Moscow 119991,
Russian Federation
;
