# Supplementary material for: The cocrystal 10-(2-methyl-4-phenyl-1H-inden-6-yl)-10H-phenothia­zine–10-(2-methyl-7-phenyl-1H-inden-5-yl)-10H-phenothia­zine (0.54/0.46)
Source: Acta Crystallogr Sect E Struct Rep Online. 2008 Nov 13;64(Pt 12):o2317. doi: 10.1107/S1600536808036210 (PMC2959856; doi:10.1107/S1600536808036210)
Supplement: Supplementary file 2 [file e-64-o2317-Isup2.hkl]

# 
# h,k,l, Fc-squared, Fo-squared, sigma(Fo-squared) and status flag 
# 
data_I
_shelx_title ' n199 in P-1' 
_shelx_refln_list_code          4 
_shelx_F_calc_maximum      164.66 
_exptl_crystal_F_000       848.00 
_reflns_d_resolution_high  0.7330 
 
loop_ 
 _symmetry_equiv_pos_as_xyz 
 'x, y, z' 
 '-x, -y, -z' 
 
_cell_length_a    12.6480 
_cell_length_b    12.6654 
_cell_length_c    14.6970 
_cell_angle_alpha  77.492 
_cell_angle_beta   64.807 
_cell_angle_gamma  82.969 
 
_shelx_F_squared_multiplier     1.000 
 
loop_ 
 _refln_index_h 
 _refln_index_k 
 _refln_index_l 
 _refln_F_squared_calc 
 _refln_F_squared_meas 
 _refln_F_squared_sigma 
 _refln_observed_status 
   1   0   0       93.11       89.48      2.86 o 
   2   0   0      180.03      182.23      4.50 o 
   3   0   0      238.66      248.40     10.33 o 
   4   0   0      288.27      302.41      7.90 o 
   5   0   0      557.66      636.19     12.17 o 
   6   0   0      727.19      798.82     15.14 o 
   7   0   0      390.73      475.00     12.69 o 
   8   0   0        8.91        9.82      5.05 o 
   9   0   0       39.67       49.25      6.73 o 
  10   0   0       39.16       41.18      6.95 o 
  11   0   0        7.54        5.25      5.76 o 
  12   0   0       92.15       92.98      9.34 o 
  13   0   0        0.07        0.97      8.97 o 
  14   0   0        0.05      -12.35      8.89 o 
  15   0   0       11.70       16.73     12.06 o 
 -15   1   0       42.39       46.20     13.93 o 
 -14   1   0      197.61      210.78     18.84 o 
 -13   1   0       22.33       29.40      7.61 o 
 -12   1   0        0.45        9.64      7.24 o 
 -11   1   0      270.97      275.25     13.39 o 
 -10   1   0      650.43      642.07     17.86 o 
  -9   1   0       91.01      100.81      8.11 o 
  -8   1   0       90.77       89.93      7.32 o 
  -7   1   0      521.61      600.10     14.19 o 
  -6   1   0       51.95       63.87      5.35 o 
  -5   1   0       44.63       41.80      5.07 o 
  -4   1   0      174.61      172.53      6.38 o 
  -3   1   0       10.06        4.77      2.26 o 
  -2   1   0     5015.89     5102.81     44.05 o 
  -1   1   0     2411.98     2484.92     18.19 o 
   0   1   0      323.90      336.03      4.47 o 
   1   1   0     1732.81     1651.35     11.28 o 
   2   1   0    13492.86    13358.94     99.19 o 
   3   1   0       82.84       83.92      4.36 o 
   4   1   0      563.22      577.97     13.06 o 
   5   1   0     5704.54     5693.85     53.53 o 
   7   1   0     2010.03     2050.88     30.35 o 
   8   1   0      305.64      319.35     16.53 o 
   9   1   0      104.95      101.70     10.66 o 
  10   1   0       92.76      102.75      8.72 o 
  11   1   0      101.86       74.79      8.57 o 
  12   1   0        0.46        5.43      6.57 o 
  13   1   0       26.31       49.08     12.47 o 
  14   1   0       35.15       15.97     11.44 o 
  15   1   0        2.74       13.46     12.27 o 
 -15   2   0        4.07       10.56     11.12 o 
 -14   2   0       63.62       62.87     12.95 o 
 -13   2   0        0.91       -0.59      6.74 o 
 -12   2   0       77.25       77.31     10.31 o 
 -11   2   0       16.65       12.67      6.51 o 
 -10   2   0       38.09       33.40      6.83 o 
  -9   2   0     2205.61     2170.92     32.80 o 
  -8   2   0     1126.26     1080.53     26.09 o 
  -7   2   0       12.30        5.90      4.30 o 
  -6   2   0     1133.19     1221.71     19.50 o 
  -5   2   0     2246.99     2439.67     28.48 o 
  -4   2   0     1538.36     1573.13     24.81 o 
  -3   2   0     2131.86     2138.35     24.01 o 
  -2   2   0     6454.98     6534.77     48.70 o 
  -1   2   0     4523.47     4614.97     49.63 o 
   0   2   0     9625.94     9596.72     69.81 o 
   1   2   0        0.13        5.06      1.73 o 
   2   2   0       43.34       54.43      3.54 o 
   3   2   0     2274.41     2211.38     23.77 o 
   4   2   0     3206.59     3149.10     32.43 o 
   6   2   0     3585.75     3630.28     39.41 o 
   7   2   0      874.08      876.37     17.07 o 
   8   2   0      303.69      299.20     11.02 o 
   9   2   0        2.36        0.91      4.59 o 
  10   2   0       23.42       15.79      6.05 o 
  11   2   0       43.45       50.84     11.12 o 
  12   2   0       68.54       78.05     13.13 o 
  13   2   0      283.59      270.83     20.80 o 
  14   2   0       95.33      103.25     27.25 o 
  15   2   0       12.36       11.65     13.09 o 
 -15   3   0        2.15        4.64     13.98 o 
 -14   3   0      183.95      176.88     13.93 o 
 -13   3   0      216.78      242.07     14.39 o 
 -12   3   0      488.69      483.97     18.20 o 
 -11   3   0       55.95       76.96      9.04 o 
 -10   3   0       85.83       82.53      8.53 o 
  -9   3   0       69.29       60.06      7.50 o 
  -8   3   0       50.02       58.81      6.78 o 
  -7   3   0     1167.36     1184.59     32.04 o 
  -6   3   0       56.37       57.27      5.44 o 
  -5   3   0       50.00       49.18      4.57 o 
  -4   3   0     2243.91     2288.27     26.00 o 
  -3   3   0     3802.83     3988.51     38.24 o 
  -2   3   0     1219.11     1275.43     20.87 o 
  -1   3   0      599.79      603.48     12.92 o 
   0   3   0    17481.09    17465.60    134.47 o 
   1   3   0      178.37      188.37      5.89 o 
   2   3   0     3843.83     3832.58     36.32 o 
   3   3   0      175.42      158.94      7.13 o 
   4   3   0      601.28      611.64     11.90 o 
   5   3   0      160.36      199.74      7.91 o 
   6   3   0      172.22      172.80      7.89 o 
   7   3   0        1.23       -2.60      3.75 o 
   8   3   0        5.10        9.32      6.46 o 
   9   3   0     2225.03     2130.41     39.04 o 
  10   3   0      113.54      118.08      8.91 o 
  11   3   0       28.86       51.30      7.59 o 
  12   3   0      230.80      206.25     21.57 o 
  13   3   0       26.59       36.55     12.70 o 
  14   3   0        6.89        4.24     11.12 o 
  15   3   0       18.92       14.90     13.50 o 
 -15   4   0        3.37      -13.19     17.83 o 
 -14   4   0       96.48      120.79     15.77 o 
 -13   4   0       65.25       73.48     12.95 o 
 -12   4   0       33.94       30.25      7.83 o 
 -11   4   0      164.14      157.00     11.31 o 
 -10   4   0      114.63      128.77      9.94 o 
  -9   4   0      705.39      721.75     18.32 o 
  -8   4   0     3842.83     3731.56     45.15 o 
  -7   4   0      638.41      566.22     14.35 o 
  -6   4   0      484.94      471.74     12.16 o 
  -5   4   0     4014.06     4040.49     42.21 o 
  -4   4   0      783.45      741.32     12.44 o 
  -3   4   0     1293.22     1373.82     25.31 o 
  -2   4   0     2003.00     2133.39     31.47 o 
  -1   4   0     1586.93     1667.59     17.40 o 
   0   4   0        8.50       13.60      2.73 o 
   1   4   0     1358.07     1357.78     17.27 o 
   2   4   0      671.57      650.36     11.86 o 
   3   4   0      583.39      666.73     12.68 o 
   4   4   0     2628.04     2752.14     31.37 o 
   5   4   0      325.05      314.67     10.10 o 
   6   4   0      512.05      519.40     14.10 o 
   7   4   0      192.15      164.81     12.47 o 
   8   4   0      126.02      133.89     10.44 o 
   9   4   0      188.01      168.57     10.99 o 
  10   4   0       59.19       43.43      6.89 o 
  11   4   0       52.41       27.40     10.80 o 
  12   4   0        3.34      -12.74      8.50 o 
  13   4   0       33.82       32.83     23.45 o 
  14   4   0       56.91       41.74     19.12 o 
  15   4   0       27.37       28.07     13.74 o 
 -14   5   0       26.50       30.28     12.29 o 
 -13   5   0      210.98      232.81     43.80 o 
 -12   5   0        8.20        2.77      8.91 o 
 -11   5   0        0.20       -4.16      8.35 o 
 -10   5   0       94.64      105.72      9.28 o 
  -9   5   0      405.03      417.51     15.82 o 
  -8   5   0      124.09      139.47      8.75 o 
  -7   5   0     2254.59     2197.74     30.50 o 
  -6   5   0      643.06      632.70     14.02 o 
  -5   5   0        8.37       24.23      3.76 o 
  -4   5   0       85.03      119.64      7.02 o 
  -3   5   0     2140.06     2304.57     36.12 o 
  -2   5   0      374.57      380.50     12.63 o 
  -1   5   0     1156.76     1185.13     30.00 o 
   0   5   0     1037.00     1033.08     14.86 o 
   1   5   0     1206.53     1157.12     16.64 o 
   2   5   0      617.45      630.45     12.43 o 
   3   5   0      613.06      622.76     13.10 o 
   4   5   0       51.42       49.37      5.82 o 
   5   5   0       75.36       99.75      7.11 o 
   6   5   0      105.91      132.19      7.97 o 
   7   5   0      485.11      504.99     14.14 o 
   8   5   0      296.77      289.87     12.02 o 
   9   5   0      102.54       84.46      7.91 o 
  10   5   0      770.18      741.12     18.98 o 
  11   5   0      104.64       92.73     14.97 o 
  12   5   0        4.79        1.55      9.27 o 
  13   5   0      149.40      190.39     19.12 o 
  14   5   0       14.65       -5.55     10.47 o 
  15   5   0       75.86       90.32     17.89 o 
 -14   6   0      181.61      200.11     19.64 o 
 -13   6   0       12.64        7.00     10.58 o 
 -12   6   0        0.88       -3.95      8.64 o 
 -11   6   0       14.42       11.74      8.67 o 
 -10   6   0       42.64       43.96     11.73 o 
  -9   6   0        5.46        0.73      7.49 o 
  -8   6   0      186.10      194.99     10.04 o 
  -7   6   0        3.32        3.70      6.94 o 
  -6   6   0       52.87       68.10      5.36 o 
  -5   6   0      272.67      332.86     14.84 o 
  -4   6   0      112.20       93.49      9.04 o 
  -3   6   0     2869.74     2837.27     43.57 o 
  -2   6   0     8248.55     8499.07     96.52 o 
  -1   6   0       10.98        8.51      1.98 o 
   0   6   0      589.75      608.26     11.67 o 
   1   6   0      139.65      139.64      6.67 o 
   2   6   0      269.15      271.49      9.27 o 
   3   6   0     2369.01     2575.97     31.43 o 
   4   6   0     1220.37     1293.62     39.19 o 
   5   6   0       81.64       73.53      7.00 o 
   6   6   0      567.21      564.48     16.09 o 
   7   6   0      361.10      378.97     13.50 o 
   8   6   0      612.69      601.03     16.50 o 
   9   6   0      561.62      510.75     16.74 o 
  10   6   0       13.96       31.93     11.16 o 
  11   6   0      230.77      271.16     46.00 o 
  12   6   0        8.21        0.52     10.58 o 
  13   6   0      170.64      160.30     18.60 o 
  14   6   0        5.43       14.09     12.92 o 
 -13   7   0        2.68      -13.23     15.66 o 
 -12   7   0       98.19      128.54     16.51 o 
 -11   7   0      181.35      198.65     17.54 o 
 -10   7   0        9.30        0.88     12.83 o 
  -9   7   0       22.50       26.37      9.47 o 
  -8   7   0     1331.99     1230.16     32.86 o 
  -7   7   0      685.34      655.47     40.47 o 
  -6   7   0       19.76       16.41      7.16 o 
  -5   7   0        0.86       16.60      6.70 o 
  -4   7   0       79.15       66.99     16.48 o 
  -3   7   0     1040.59     1103.11     37.01 o 
  -2   7   0      979.21      961.58     24.94 o 
  -1   7   0     2076.10     2197.72     26.10 o 
   0   7   0       65.61       79.07      5.27 o 
   1   7   0      246.13      282.74      9.55 o 
   2   7   0      837.78      842.95     16.35 o 
   3   7   0       29.91       24.38      5.07 o 
   4   7   0      689.41      620.25     15.50 o 
   5   7   0      944.43      900.93     19.54 o 
   6   7   0      208.95      212.28     12.56 o 
   7   7   0      150.58      154.83      9.71 o 
   8   7   0       70.63       85.73      8.37 o 
   9   7   0      281.79      274.71     14.47 o 
  10   7   0      103.62       99.59     13.78 o 
  11   7   0      152.32      152.92     20.31 o 
  12   7   0      144.45      118.70     17.80 o 
  13   7   0        0.45        8.64     12.43 o 
  14   7   0       51.20       36.35     14.87 o 
 -13   8   0       34.97       40.81     14.09 o 
 -12   8   0      158.56      170.11     20.61 o 
 -11   8   0      235.91      247.40     19.59 o 
 -10   8   0      196.93      214.99     17.72 o 
  -9   8   0      345.18      335.29     26.77 o 
  -8   8   0        0.00        8.67      9.72 o 
  -7   8   0       23.12       47.32     10.29 o 
  -6   8   0        5.09        3.78      7.27 o 
  -5   8   0      147.32      153.74     12.79 o 
  -4   8   0      631.80      630.62     21.77 o 
  -3   8   0        6.70        5.27      6.40 o 
  -2   8   0      136.01      126.14     10.62 o 
  -1   8   0       24.62       21.74      7.92 o 
   0   8   0      720.22      832.62     15.79 o 
   1   8   0       71.22       65.81      6.09 o 
   2   8   0      541.84      538.43     14.35 o 
   3   8   0       31.54       49.76      6.64 o 
   4   8   0       65.35       72.81      7.65 o 
   5   8   0      523.74      503.32     15.72 o 
   6   8   0       21.38       25.89      7.04 o 
   7   8   0        9.20        1.00      5.75 o 
   8   8   0       45.65       47.13      7.71 o 
   9   8   0       39.08       29.24     15.50 o 
  10   8   0      404.61      452.78     52.12 o 
  11   8   0      444.10      454.07     25.04 o 
  12   8   0       58.44       50.38     14.15 o 
  13   8   0       98.94      108.28     17.80 o 
 -12   9   0       15.51       12.42     11.50 o 
 -11   9   0        0.01       -3.99      9.91 o 
 -10   9   0       24.57       25.97     11.48 o 
  -9   9   0        9.48       12.69      9.44 o 
  -8   9   0       31.39       32.12     10.36 o 
  -7   9   0      313.63      341.94     19.22 o 
  -6   9   0      186.62      202.58     15.32 o 
  -5   9   0      187.79      185.71     14.60 o 
  -4   9   0      944.42      860.96     26.36 o 
  -3   9   0        2.60        8.35      7.00 o 
  -2   9   0      448.15      479.56     19.02 o 
  -1   9   0       54.18       51.88      6.94 o 
   0   9   0        5.21        7.76      6.98 o 
   1   9   0       27.30       38.16      5.82 o 
   2   9   0      251.79      273.09     11.27 o 
   3   9   0       92.30       97.02      8.22 o 
   4   9   0     1211.13     1234.04     24.05 o 
   5   9   0      127.41      128.47      9.78 o 
   6   9   0      373.78      357.23     14.78 o 
   7   9   0        6.98       10.01      6.25 o 
   8   9   0        2.82        9.80      6.54 o 
   9   9   0        3.28       -3.46      9.07 o 
  10   9   0        3.85       17.40     10.75 o 
  11   9   0      114.04      124.81     16.53 o 
  12   9   0       30.94       26.90     13.21 o 
  13   9   0      136.56      175.46     20.33 o 
 -12  10   0       18.07       27.62     35.80 o 
 -11  10   0       13.03        4.45     11.72 o 
 -10  10   0      259.45      222.32     20.21 o 
  -9  10   0        3.73        5.47     11.16 o 
  -8  10   0      149.15      163.62     22.72 o 
  -7  10   0       30.48       39.65     10.30 o 
  -6  10   0        2.57       -1.00      7.71 o 
  -5  10   0       25.43       11.33      8.01 o 
  -4  10   0       19.86       20.53      8.59 o 
  -3  10   0      150.80      151.75     13.70 o 
  -2  10   0     1967.85     1935.49     66.07 o 
  -1  10   0      114.48      109.42     11.71 o 
   0  10   0      212.27      213.05      9.57 o 
   1  10   0      937.02      867.04     21.66 o 
   2  10   0      805.60      792.81     18.91 o 
   3  10   0        0.08        5.62      5.79 o 
   4  10   0      151.35      141.76     10.22 o 
   5  10   0      204.81      217.41     12.14 o 
   6  10   0      619.15      621.68     19.17 o 
   7  10   0        9.40        8.49      7.93 o 
   8  10   0       33.13       44.73     10.90 o 
   9  10   0       13.59       17.78     10.25 o 
  10  10   0       29.07       44.05     12.70 o 
  11  10   0        0.70       -5.40     15.40 o 
  12  10   0       30.99       40.56     13.36 o 
 -11  11   0       64.52       65.58     15.34 o 
 -10  11   0       71.11       79.85     15.62 o 
  -9  11   0        0.12       -7.87     11.98 o 
  -8  11   0      335.05      346.33     22.89 o 
  -7  11   0       45.58       52.39     19.60 o 
  -6  11   0       22.15       16.21      9.36 o 
  -5  11   0       12.35       12.82     15.32 o 
  -4  11   0      327.44      306.56     26.23 o 
  -3  11   0      596.96      587.03     23.59 o 
  -2  11   0      215.43      202.12     15.66 o 
  -1  11   0       36.22       33.96      9.59 o 
   0  11   0       16.98       15.81      8.62 o 
   1  11   0        6.22        9.09      5.18 o 
   2  11   0        3.62       -5.58      4.86 o 
   3  11   0      291.53      264.21     12.70 o 
   4  11   0       38.86       33.62      7.43 o 
   5  11   0        1.34        5.54      6.39 o 
   6  11   0        0.03        6.05      6.50 o 
   7  11   0      204.94      212.69     12.93 o 
   8  11   0      123.09      184.75     31.89 o 
   9  11   0        3.90       12.61      9.07 o 
  10  11   0        1.79       22.97     12.73 o 
  11  11   0        6.83        6.11     11.68 o 
  12  11   0        0.25       18.49     12.49 o 
 -10  12   0        2.09      -14.71      9.81 o 
  -9  12   0      182.17      151.99     46.60 o 
  -8  12   0        2.69      -11.99     10.01 o 
  -7  12   0       54.52       70.44     13.96 o 
  -6  12   0       51.03       49.25     11.76 o 
  -5  12   0        1.04       -9.20     14.77 o 
  -4  12   0        0.03      -11.52     11.08 o 
  -3  12   0      408.99      438.11     22.52 o 
  -2  12   0        2.84        5.59      7.87 o 
  -1  12   0        8.66       14.70     13.95 o 
   0  12   0     1126.44     1101.97     36.27 o 
   1  12   0        0.00       14.91      8.48 o 
   2  12   0      115.52      111.12      9.37 o 
   3  12   0        0.54       -4.46      5.44 o 
   4  12   0        1.60       -5.50     14.21 o 
   5  12   0      660.10      651.89     20.67 o 
   6  12   0       43.87       63.07      9.52 o 
   7  12   0      350.47      394.32     21.87 o 
   8  12   0        2.62        7.52     13.43 o 
   9  12   0       94.15      122.41     16.32 o 
  10  12   0       19.20        7.13     15.32 o 
  11  12   0        0.60       24.98     11.89 o 
  -9  13   0       29.61       40.59     14.55 o 
  -8  13   0        0.03        4.90     12.16 o 
  -7  13   0       13.99       12.94     16.94 o 
  -6  13   0       56.45       44.08     12.36 o 
  -5  13   0       25.96       28.05     11.07 o 
  -4  13   0       37.21       28.86     10.98 o 
  -3  13   0       27.53       35.36     11.19 o 
  -2  13   0      254.95      237.73     20.46 o 
  -1  13   0       66.14       62.41     12.90 o 
   0  13   0      561.56      551.94     25.27 o 
   1  13   0       50.02       48.48     11.78 o 
   2  13   0        0.29      -10.74      7.16 o 
   3  13   0      466.02      435.04     20.76 o 
   4  13   0      218.38      233.74     15.58 o 
   5  13   0        4.19       11.28      7.41 o 
   6  13   0       21.17       26.21      8.34 o 
   7  13   0        6.16        9.18     15.02 o 
   8  13   0       75.60      110.29     28.30 o 
   9  13   0      108.80      130.32     17.13 o 
  10  13   0        0.70        5.65     17.32 o 
  -8  14   0       16.31       11.11     12.47 o 
  -7  14   0       76.76       80.38     17.37 o 
  -6  14   0      177.46      196.63     26.91 o 
  -5  14   0       13.01       14.71     18.10 o 
  -4  14   0        8.11        4.79     10.09 o 
  -3  14   0      207.18      216.52     19.60 o 
  -2  14   0       76.97       64.31     13.71 o 
  -1  14   0       92.06       90.57     14.90 o 
   0  14   0       25.49       21.16     11.14 o 
   1  14   0      329.56      314.62     22.23 o 
   2  14   0       59.44       58.25     13.05 o 
   3  14   0       10.74       18.20     10.83 o 
   4  14   0       66.90       67.31     13.54 o 
   5  14   0        2.21       20.52      8.07 o 
   6  14   0       17.54       15.78      9.62 o 
   7  14   0      305.71      371.02     23.16 o 
   8  14   0       24.44       35.99     12.68 o 
   9  14   0       39.66       54.84     13.29 o 
  -6  15   0      275.27      314.84     24.89 o 
  -5  15   0       62.33       59.70     15.34 o 
  -4  15   0       53.52       31.08     15.09 o 
  -3  15   0       11.29        8.53     12.68 o 
  -2  15   0       87.68       73.49     14.83 o 
  -1  15   0       10.28       18.80     11.71 o 
   0  15   0       75.86       99.52     29.12 o 
   1  15   0       56.19       54.36     13.56 o 
   2  15   0      151.52      164.90     18.14 o 
   3  15   0       44.13       51.85     13.13 o 
   4  15   0       43.24       53.63     14.05 o 
   5  15   0        2.91       19.58     11.85 o 
   6  15   0       88.79      129.74     24.49 o 
   7  15   0        0.29       19.96     15.70 o 
  -4  16   0       12.26       12.59     12.64 o 
  -3  16   0        0.82       -1.62     19.67 o 
  -2  16   0       50.54       60.37     15.23 o 
  -1  16   0       52.44       41.93     14.30 o 
   0  16   0      115.57      101.85     28.14 o 
   1  16   0       12.29        1.36     20.85 o 
   2  16   0        0.33        5.80      9.89 o 
   3  16   0      126.60      136.23     18.28 o 
   4  16   0        0.80       -7.80     16.62 o 
   5  16   0        0.76       -3.44     13.05 o 
  -4 -16   1        6.98       20.23     15.27 o 
  -3 -16   1       84.02      117.31     19.13 o 
  -2 -16   1       93.86       72.22     16.28 o 
  -1 -16   1        5.40       14.22     11.16 o 
   0 -16   1       27.31       20.61     13.16 o 
   1 -16   1      128.57      126.80     18.04 o 
   2 -16   1        7.61       -2.59     11.25 o 
   3 -16   1       57.85       72.71     15.55 o 
   4 -16   1        0.99       -4.58     18.18 o 
  -6 -15   1      266.33      365.55     35.78 o 
  -5 -15   1       66.41      104.14     23.53 o 
  -4 -15   1        7.37        7.65     18.90 o 
  -3 -15   1       16.57       25.50     11.85 o 
  -2 -15   1        2.15       11.48     10.61 o 
  -1 -15   1        0.63        6.07     15.37 o 
   0 -15   1       46.00       42.30     12.70 o 
   1 -15   1        0.38      -14.83      9.89 o 
   2 -15   1       24.58       22.53     12.45 o 
   3 -15   1      141.09      138.21     18.30 o 
   4 -15   1       66.58       48.02     13.33 o 
   5 -15   1       13.87       -2.27     10.05 o 
   6 -15   1       15.66       19.86     13.47 o 
  -8 -14   1        5.34       -8.97     20.40 o 
  -7 -14   1        1.23        7.72     18.17 o 
  -6 -14   1        3.85        4.09      9.54 o 
  -5 -14   1        0.02        1.33      8.88 o 
  -4 -14   1       91.14       75.83     14.20 o 
  -3 -14   1       39.13       32.52     12.22 o 
  -2 -14   1        7.56       20.95     11.70 o 
  -1 -14   1       91.48       66.94     13.80 o 
   0 -14   1      489.77      476.20     24.76 o 
   1 -14   1      106.08      122.94     22.97 o 
   2 -14   1      100.31      111.80     15.29 o 
   3 -14   1        8.60        9.37      9.67 o 
   4 -14   1       42.56       43.58     12.36 o 
   5 -14   1       80.55       86.96     15.15 o 
   6 -14   1       34.93        4.02     32.66 o 
   7 -14   1        9.20        0.24     16.86 o 
   8 -14   1      136.39      139.03     19.62 o 
  -9 -13   1       71.84       99.44     16.31 o 
  -8 -13   1        2.11       -4.72     10.51 o 
  -7 -13   1       73.55       86.76     14.25 o 
  -6 -13   1      162.72      209.08     39.67 o 
  -5 -13   1       66.83       67.87     10.26 o 
  -4 -13   1       68.78       46.50     15.79 o 
  -3 -13   1        4.06        4.17      6.81 o 
  -2 -13   1        8.72       21.89     10.35 o 
  -1 -13   1       30.47       34.77     12.62 o 
   0 -13   1      613.72      587.06     26.02 o 
   1 -13   1        8.26       16.47     10.33 o 
   2 -13   1      215.79      226.79     18.31 o 
   3 -13   1      122.76      111.33     14.70 o 
   4 -13   1       17.62       17.24     10.60 o 
   5 -13   1       48.11       51.42     11.88 o 
   6 -13   1      114.51      109.81     16.14 o 
   7 -13   1        0.29        4.28      9.75 o 
   8 -13   1      133.10      193.57     20.47 o 
   9 -13   1       46.00       54.67     15.14 o 
 -10 -12   1       34.30       19.14     11.57 o 
  -9 -12   1      229.89      239.55     20.59 o 
  -8 -12   1       74.36      101.94     15.20 o 
  -7 -12   1      187.52      150.68     16.33 o 
  -6 -12   1       60.68       72.70     23.66 o 
  -5 -12   1      227.22      237.85     13.93 o 
  -4 -12   1      405.72      407.53     27.12 o 
  -3 -12   1      114.87       86.66      9.45 o 
  -2 -12   1       13.52       -0.75      5.69 o 
  -1 -12   1      174.95      177.18     15.43 o 
   0 -12   1       86.24      106.84     13.24 o 
   1 -12   1        1.67        5.59     11.85 o 
   2 -12   1      160.49      175.22     15.78 o 
   3 -12   1        5.92       13.63     10.73 o 
   4 -12   1      474.41      474.25     54.86 o 
   5 -12   1       37.47       35.59     11.40 o 
   6 -12   1      499.88      519.01     25.28 o 
   7 -12   1      130.23      109.64     15.23 o 
   8 -12   1       18.22       15.11     11.20 o 
   9 -12   1       11.39        4.12     11.82 o 
  10 -12   1        1.20      -13.31     10.68 o 
 -11 -11   1       61.66       61.73     19.32 o 
 -10 -11   1       51.06       52.92     19.07 o 
  -9 -11   1       48.82       47.14     12.32 o 
  -8 -11   1        0.07        1.78      9.10 o 
  -7 -11   1      160.84      158.01     15.60 o 
  -6 -11   1       51.22       26.36      7.77 o 
  -5 -11   1       41.04       61.78      8.88 o 
  -4 -11   1       54.09       54.71     12.44 o 
  -3 -11   1      242.71      265.49     13.03 o 
  -2 -11   1      137.00      126.15      9.87 o 
  -1 -11   1     1096.26     1061.13     29.40 o 
   0 -11   1        1.47       -1.30      4.48 o 
   1 -11   1      205.59      207.26     15.51 o 
   2 -11   1       14.03       19.80      9.02 o 
   3 -11   1       17.15       25.69      9.21 o 
   4 -11   1        0.28        3.39      7.38 o 
   5 -11   1       39.52       34.86     10.24 o 
   6 -11   1      568.26      544.03     24.62 o 
   7 -11   1       38.34       34.46     15.59 o 
   8 -11   1        0.10        2.86      9.60 o 
   9 -11   1      105.78       95.42     15.13 o 
  10 -11   1       13.00       -9.51     10.12 o 
  11 -11   1       73.48       65.23     23.47 o 
 -12 -10   1        0.02       -5.35     10.68 o 
 -11 -10   1       56.96       68.32     17.56 o 
 -10 -10   1       34.99       38.53     12.77 o 
  -9 -10   1       47.40       40.39     11.99 o 
  -8 -10   1      104.93       98.12     13.88 o 
  -7 -10   1       21.10       10.38      8.85 o 
  -6 -10   1      375.95      407.62     17.27 o 
  -5 -10   1      528.02      522.11     17.44 o 
  -4 -10   1        0.69        0.78      5.80 o 
  -3 -10   1        7.16       -2.94      5.41 o 
  -2 -10   1      237.68      218.61     11.27 o 
  -1 -10   1      206.07      212.05     10.68 o 
   0 -10   1        6.88       14.41      4.71 o 
   1 -10   1       92.61       92.82      6.63 o 
   2 -10   1       16.28       16.46      8.27 o 
   3 -10   1     1477.64     1426.56     35.23 o 
   4 -10   1     2362.92     2139.07     44.55 o 
   5 -10   1        7.12       13.23      8.36 o 
   6 -10   1      102.30      106.54     15.53 o 
   7 -10   1      489.61      456.89     22.56 o 
   8 -10   1        0.27       -5.33      8.50 o 
   9 -10   1      372.70      374.32     27.41 o 
  10 -10   1       11.34      -19.55     13.03 o 
  11 -10   1        1.47        6.20     10.60 o 
  12 -10   1       45.06       50.15     30.50 o 
 -12  -9   1        2.03       -1.21     16.46 o 
 -11  -9   1       21.71        3.23     10.96 o 
 -10  -9   1      354.63      379.30     23.77 o 
  -9  -9   1       12.84       -0.66      9.09 o 
  -8  -9   1      748.94      745.80     28.85 o 
  -7  -9   1       43.07       37.27      7.42 o 
  -6  -9   1       82.31      102.47      9.38 o 
  -5  -9   1      108.81      114.30      9.57 o 
  -4  -9   1       26.52       15.21      6.49 o 
  -3  -9   1        0.63        0.50      8.55 o 
  -2  -9   1        0.07        3.08      7.14 o 
  -1  -9   1      100.91      112.67      7.96 o 
   0  -9   1      159.96      169.62      8.73 o 
   1  -9   1      851.18      820.67     20.86 o 
   2  -9   1     1300.11     1255.43     30.64 o 
   3  -9   1     3613.69     3421.55     55.97 o 
   4  -9   1        0.35        3.62      7.16 o 
   5  -9   1     1023.24      990.86     28.78 o 
   6  -9   1       24.28       12.82      7.96 o 
   7  -9   1      350.00      333.37     18.85 o 
   8  -9   1       40.87       46.71     10.59 o 
   9  -9   1      113.42      108.02     14.47 o 
  10  -9   1       44.61       52.46     12.40 o 
  11  -9   1       17.80        5.27     14.00 o 
  12  -9   1        3.16       -0.82      9.44 o 
  13  -9   1        1.47       -9.05     19.19 o 
 -13  -8   1       12.08       16.92     12.56 o 
 -12  -8   1       10.42       21.78     12.77 o 
 -11  -8   1        4.21      -10.45      9.60 o 
 -10  -8   1        3.60        5.54      9.75 o 
  -9  -8   1        5.41        3.47      8.85 o 
  -8  -8   1      309.89      286.64     19.02 o 
  -7  -8   1      497.03      484.25     18.02 o 
  -6  -8   1      294.00      281.51     13.36 o 
  -5  -8   1      270.87      261.85     12.59 o 
  -4  -8   1       51.48       52.29      7.18 o 
  -3  -8   1       26.95       31.55      6.25 o 
  -2  -8   1     2524.97     2572.65     33.96 o 
  -1  -8   1       28.38       19.57      4.86 o 
   0  -8   1      327.08      261.50      9.86 o 
   1  -8   1      625.16      663.29     13.53 o 
   2  -8   1      142.70      140.65     11.11 o 
   3  -8   1     1117.01     1138.12     42.18 o 
   4  -8   1       67.42       69.76      9.91 o 
   5  -8   1       75.87       76.30     14.48 o 
   6  -8   1      669.08      622.58     23.17 o 
   7  -8   1       33.97       23.17      9.19 o 
   8  -8   1     2366.73     2165.14     77.57 o 
   9  -8   1        1.42        4.70      8.38 o 
  10  -8   1       81.79       85.20     13.34 o 
  11  -8   1        7.29       -5.12      8.85 o 
  12  -8   1       18.14       13.62     10.25 o 
  13  -8   1        4.75       -1.97     10.68 o 
 -13  -7   1        2.56        9.49     12.71 o 
 -12  -7   1      151.80      173.38     19.09 o 
 -11  -7   1      259.14      225.97     19.48 o 
 -10  -7   1      231.27      233.35     23.22 o 
  -9  -7   1      128.41      139.46     25.32 o 
  -8  -7   1       55.69       29.85     14.00 o 
  -7  -7   1       95.23       93.04      8.37 o 
  -6  -7   1     2127.06     2065.26     31.20 o 
  -5  -7   1      101.74       91.30      8.27 o 
  -4  -7   1      665.50      650.86     16.58 o 
  -3  -7   1       96.91       80.38      7.15 o 
  -2  -7   1      360.66      338.34     18.28 o 
  -1  -7   1      104.45      119.37      7.69 o 
   0  -7   1       42.71       51.63      4.94 o 
   1  -7   1      302.41      302.85      8.73 o 
   2  -7   1      145.95      134.49      9.94 o 
   3  -7   1      803.36      771.93     22.15 o 
   4  -7   1       18.60       28.79      6.98 o 
   5  -7   1      674.27      611.64     20.54 o 
   6  -7   1      890.39      845.74     24.98 o 
   7  -7   1      572.81      582.26     22.17 o 
   8  -7   1      479.85      520.49     21.91 o 
   9  -7   1       15.88       10.80     19.63 o 
  10  -7   1       54.60       36.64     10.03 o 
  11  -7   1        0.07       10.31     17.16 o 
  12  -7   1       17.09        3.72      9.27 o 
  13  -7   1        8.67        0.14     10.57 o 
  14  -7   1      224.61      261.32     22.35 o 
 -14  -6   1       46.59       51.97     15.80 o 
 -13  -6   1       51.92       32.33     17.86 o 
 -12  -6   1      128.44      129.40     16.86 o 
 -11  -6   1       18.63       17.90     26.34 o 
 -10  -6   1      176.16      175.75     16.66 o 
  -9  -6   1      239.54      223.57     17.58 o 
  -8  -6   1        0.29        0.72      6.26 o 
  -7  -6   1      103.70       95.39     10.71 o 
  -6  -6   1      176.85      161.38     13.83 o 
  -5  -6   1      256.72      271.30     13.38 o 
  -4  -6   1     1152.12     1255.67     21.29 o 
  -3  -6   1        7.53        6.00      4.61 o 
  -2  -6   1       33.42       45.47      5.13 o 
  -1  -6   1      439.55      492.44     11.62 o 
   0  -6   1       75.68       65.06      4.89 o 
   1  -6   1      361.36      414.19      9.39 o 
   2  -6   1      214.56      227.09     11.68 o 
   3  -6   1      267.41      326.86     13.80 o 
   4  -6   1      430.62      432.41     15.97 o 
   5  -6   1       49.37       35.58      7.34 o 
   6  -6   1      110.78      124.66     10.19 o 
   7  -6   1       85.09       92.32      6.43 o 
   8  -6   1       38.69       38.88      5.92 o 
   9  -6   1      283.96      275.08     16.83 o 
  10  -6   1      363.86      373.89     19.77 o 
  11  -6   1      240.71      270.56     18.73 o 
  12  -6   1      358.21      353.44     21.47 o 
  13  -6   1      208.30      282.86     21.00 o 
  14  -6   1       57.64       51.28     14.42 o 
 -14  -5   1      103.77      105.56     17.93 o 
 -13  -5   1      112.82      154.59     18.42 o 
 -12  -5   1      120.10      145.44     17.00 o 
 -11  -5   1       20.90       18.85     11.08 o 
 -10  -5   1      181.62      157.54     15.92 o 
  -9  -5   1        1.53        0.38      8.31 o 
  -8  -5   1      406.30      399.89     13.00 o 
  -7  -5   1      817.52      783.10     22.56 o 
  -6  -5   1      703.58      677.41     15.40 o 
  -5  -5   1     2886.10     2940.43     35.29 o 
  -4  -5   1       42.92       32.68      5.36 o 
  -3  -5   1       57.44       40.18      6.77 o 
  -2  -5   1      100.37       98.43      5.94 o 
  -1  -5   1     1417.32     1510.80     20.11 o 
   0  -5   1     3973.76     4073.43     40.13 o 
   1  -5   1      512.17      561.13     10.18 o 
   2  -5   1     3259.14     3524.44     47.07 o 
   3  -5   1       10.45       14.59      5.56 o 
   4  -5   1      230.53      236.12     11.27 o 
   5  -5   1       38.46       37.52      7.12 o 
   6  -5   1      100.39      110.50      6.66 o 
   7  -5   1       26.02       34.06      5.34 o 
   8  -5   1        0.23        1.83      6.64 o 
   9  -5   1      214.24      214.43     10.99 o 
  10  -5   1       65.33       70.71      8.09 o 
  11  -5   1       31.78       40.33     10.27 o 
  12  -5   1       15.04        1.09     16.23 o 
  13  -5   1        2.42      -11.81      7.88 o 
  14  -5   1       13.28        6.17     10.57 o 
  15  -5   1      134.83      134.85     17.89 o 
 -14  -4   1       13.40       -8.24     15.62 o 
 -13  -4   1        9.44       -1.09     13.47 o 
 -12  -4   1       26.08       20.32     11.63 o 
 -11  -4   1        1.54       10.00     10.05 o 
 -10  -4   1      187.54      130.60     14.96 o 
  -9  -4   1      682.89      612.48     16.12 o 
  -8  -4   1       41.00       40.08      5.95 o 
  -7  -4   1     1349.90     1417.68     22.78 o 
  -6  -4   1      287.58      274.21     16.11 o 
  -5  -4   1        0.46       10.89      4.01 o 
  -4  -4   1     1140.43     1172.70     18.27 o 
  -3  -4   1      353.03      346.75      9.47 o 
  -2  -4   1        3.75       -0.35      3.16 o 
  -1  -4   1       84.97       85.26      4.88 o 
   0  -4   1      662.91      667.75     13.32 o 
   1  -4   1      266.11      313.05      7.14 o 
   2  -4   1     3365.14     3460.42     37.68 o 
   3  -4   1      255.35      219.28      4.09 o 
   4  -4   1     1452.03     1489.59     30.42 o 
   5  -4   1      180.96      192.00      7.28 o 
   6  -4   1       12.69       27.60      4.41 o 
   7  -4   1      362.48      379.40     11.70 o 
   8  -4   1       75.10       77.84      7.77 o 
   9  -4   1      678.02      660.96     17.51 o 
  10  -4   1      181.89      170.59     12.47 o 
  11  -4   1       49.38       46.95      7.94 o 
  12  -4   1      107.22      127.58     10.92 o 
  13  -4   1        3.11        1.23      8.92 o 
  14  -4   1       32.93       28.77     16.30 o 
  15  -4   1       57.91       99.33     15.81 o 
 -15  -3   1       23.87       24.13     14.44 o 
 -14  -3   1      192.11      192.95     20.38 o 
 -13  -3   1       44.55       44.95     13.55 o 
 -12  -3   1      178.14      175.00     17.38 o 
 -11  -3   1        2.28       -4.06      8.37 o 
 -10  -3   1       77.54       58.16     11.16 o 
  -9  -3   1      686.82      675.44     17.15 o 
  -8  -3   1      105.37      104.54      7.43 o 
  -7  -3   1      104.33       91.72      6.66 o 
  -6  -3   1        5.22        3.90      4.48 o 
  -5  -3   1      137.93      180.79     11.36 o 
  -4  -3   1       98.78      115.94      7.54 o 
  -3  -3   1      483.39      458.57     11.48 o 
  -2  -3   1     3389.28     3331.94     34.82 o 
  -1  -3   1     4153.99     4052.78     37.61 o 
   0  -3   1     8036.81     8022.98     67.63 o 
   1  -3   1    13204.74    13668.16    123.64 o 
   2  -3   1     6492.83     6734.59     78.48 o 
   3  -3   1        0.13        1.53      2.08 o 
   4  -3   1       57.81       78.60      9.14 o 
   5  -3   1      542.05      596.06     12.13 o 
   6  -3   1       44.98       45.26      4.96 o 
   7  -3   1       23.19       34.03      5.31 o 
   8  -3   1        2.07        1.25      5.60 o 
   9  -3   1      733.44      751.99     18.50 o 
  10  -3   1     1305.58     1246.39     25.00 o 
  11  -3   1        4.49        5.98      6.05 o 
  12  -3   1       24.95       17.33      7.08 o 
  13  -3   1      119.10      125.06     11.26 o 
  14  -3   1        1.76        0.76      8.74 o 
  15  -3   1        1.42        5.78     18.16 o 
 -15  -2   1       34.63       29.89     13.96 o 
 -14  -2   1       12.10        8.94     11.37 o 
 -13  -2   1       12.19        0.64      9.72 o 
 -12  -2   1        7.93       28.55     11.42 o 
 -11  -2   1       19.24       19.17     20.14 o 
 -10  -2   1       42.43       29.93      6.21 o 
  -9  -2   1       28.55       43.84      6.43 o 
  -8  -2   1      241.38      243.45     10.28 o 
  -7  -2   1       64.95       93.28      6.49 o 
  -6  -2   1      226.27      281.73      9.06 o 
  -5  -2   1     6858.27     7560.78     68.68 o 
  -4  -2   1        8.73        9.64      2.71 o 
  -3  -2   1     4315.13     4406.78     41.36 o 
  -2  -2   1     7419.21     7380.03     54.06 o 
  -1  -2   1     2132.54     2208.55     18.54 o 
   0  -2   1     1235.56     1176.02     15.71 o 
   1  -2   1    14251.80    14343.36    102.95 o 
   2  -2   1    11358.09    11755.56    107.15 o 
   3  -2   1     4018.15     4023.84     37.57 o 
   4  -2   1        6.92       23.52      3.17 o 
   5  -2   1     1199.06     1238.97     18.07 o 
   6  -2   1     1212.18     1186.45     24.98 o 
   7  -2   1      673.24      638.45     14.64 o 
   8  -2   1      701.71      723.24     16.81 o 
   9  -2   1      938.50      940.07     24.20 o 
  10  -2   1        0.29        6.25      7.90 o 
  11  -2   1      269.13      287.18     17.39 o 
  12  -2   1        0.37        3.76      6.41 o 
  13  -2   1       19.58       36.07      8.24 o 
  14  -2   1       53.45       63.16     10.26 o 
  15  -2   1      162.72      194.50     18.78 o 
 -15  -1   1        4.90       -1.02     11.51 o 
 -14  -1   1       99.73      129.32     18.72 o 
 -13  -1   1        4.36       14.95     10.41 o 
 -12  -1   1       23.35        7.20     18.43 o 
 -11  -1   1      101.15      103.40     13.06 o 
 -10  -1   1      202.55      219.95     11.39 o 
  -9  -1   1      820.44      775.22     18.32 o 
  -8  -1   1        3.72        7.27      4.90 o 
  -7  -1   1       91.83       96.04      6.78 o 
  -6  -1   1      541.01      539.73     13.12 o 
  -5  -1   1        0.24        1.96      2.89 o 
  -4  -1   1     1029.58     1064.01     15.07 o 
  -3  -1   1      557.66      625.09     10.01 o 
  -2  -1   1      617.37      624.87      7.19 o 
  -1  -1   1      102.64      102.48      2.20 o 
   0  -1   1     1286.21     1363.80     12.66 o 
   1  -1   1       70.23       71.23      1.82 o 
   2  -1   1    10646.10    10940.65     84.07 o 
   3  -1   1      175.88      183.29      5.45 o 
   4  -1   1      161.95      155.40      6.02 o 
   5  -1   1     6510.27     6634.93     60.53 o 
   6  -1   1      472.96      503.61     11.68 o 
   7  -1   1     1742.76     1817.89     26.65 o 
   8  -1   1      887.59      944.94     19.01 o 
   9  -1   1      127.11      122.32      8.62 o 
  10  -1   1     1448.35     1390.08     30.42 o 
  11  -1   1       94.05      120.07      9.77 o 
  12  -1   1      237.65      249.31     13.51 o 
  13  -1   1       43.52       51.11      8.32 o 
  14  -1   1       76.33       65.98     13.45 o 
  15  -1   1        2.62        7.66     10.62 o 
 -15   0   1       78.54       71.39     16.57 o 
 -14   0   1       17.50       52.97     13.47 o 
 -13   0   1        0.14       -9.02     11.27 o 
 -12   0   1      182.69      211.60     24.27 o 
 -11   0   1      212.72      219.04     13.45 o 
 -10   0   1      225.15      226.65     11.57 o 
  -9   0   1       23.97       38.63      7.72 o 
  -8   0   1      126.50      127.04      9.46 o 
  -7   0   1       93.26      118.82      7.36 o 
  -6   0   1       23.58       20.84      4.32 o 
  -5   0   1      443.71      454.28     10.58 o 
  -4   0   1     1172.67     1139.93     20.25 o 
  -3   0   1     3129.10     3013.01     29.73 o 
  -2   0   1     6343.03     6444.15     47.04 o 
  -1   0   1      319.54      327.41      6.49 o 
   1   0   1      130.57      132.41      3.82 o 
   2   0   1     8673.91     8529.05     60.81 o 
   3   0   1     2905.30     2827.15     27.27 o 
   4   0   1      536.81      523.04      9.87 o 
   5   0   1      222.87      250.43      7.77 o 
   6   0   1     1801.69     2012.96     29.09 o 
   7   0   1       52.20       39.28      5.71 o 
   8   0   1      358.45      397.00     12.67 o 
   9   0   1      981.97     1014.13     20.73 o 
  10   0   1      341.44      314.49     12.99 o 
  11   0   1       23.06       22.77      6.54 o 
  12   0   1       72.13       63.69     12.30 o 
  13   0   1        0.89       -2.28      7.57 o 
  14   0   1        4.72        1.09      9.40 o 
  15   0   1        1.75       -1.09     10.59 o 
 -15   1   1       27.40       67.68     14.78 o 
 -14   1   1      163.46      191.98     19.11 o 
 -13   1   1      183.60      222.05     18.43 o 
 -12   1   1        4.13        2.63      6.24 o 
 -11   1   1        0.22       -0.58      6.96 o 
 -10   1   1      133.53      131.23      9.66 o 
  -9   1   1      102.57      111.65      8.79 o 
  -8   1   1      493.54      480.97     14.30 o 
  -7   1   1      543.05      537.91     29.20 o 
  -6   1   1        0.72        4.56      5.16 o 
  -5   1   1        0.13        1.84      3.07 o 
  -4   1   1      999.23     1007.25     19.33 o 
  -3   1   1        1.32       -1.58      2.36 o 
  -2   1   1     3194.52     3206.20     30.39 o 
  -1   1   1        8.89       13.08      1.34 o 
   0   1   1        5.57        8.81      0.95 o 
   1   1   1     6996.30     6968.81     53.44 o 
   2   1   1    12149.79    12421.07     90.18 o 
   3   1   1      643.89      642.90      9.94 o 
   4   1   1      952.17      929.50     16.82 o 
   5   1   1      723.79      728.52     19.14 o 
   6   1   1       26.58       38.75      5.39 o 
   7   1   1      239.64      217.86     10.77 o 
   8   1   1      332.13      278.27     10.82 o 
   9   1   1       30.67       24.88      5.71 o 
  10   1   1       87.51       75.21      7.96 o 
  11   1   1      221.18      223.69     12.01 o 
  12   1   1        8.61       11.94      6.28 o 
  13   1   1        5.02       13.75      7.15 o 
  14   1   1       31.13       46.39     12.59 o 
  15   1   1       19.92       25.12     12.65 o 
 -15   2   1        8.35       11.31     14.92 o 
 -14   2   1       40.67       57.97     13.84 o 
 -13   2   1       96.97      115.48     18.23 o 
 -12   2   1       14.79       12.51      6.97 o 
 -11   2   1      331.41      351.83     14.86 o 
 -10   2   1        0.87        4.15      5.87 o 
  -9   2   1      420.57      424.89     18.02 o 
  -8   2   1     1940.46     1889.56     37.54 o 
  -7   2   1       31.92       23.71      5.15 o 
  -6   2   1     1217.43     1227.05     20.04 o 
  -5   2   1      124.72      134.11      6.67 o 
  -4   2   1      854.58      874.04     14.23 o 
  -3   2   1     1731.03     1714.95     20.18 o 
  -2   2   1     9671.85     9762.81     81.08 o 
  -1   2   1      953.54      997.96     12.73 o 
   0   2   1     4628.53     4746.72     51.19 o 
   1   2   1       86.55       78.40      3.12 o 
   2   2   1      961.11      962.57     12.18 o 
   3   2   1        5.38        3.72      3.59 o 
   4   2   1     1438.96     1506.57     19.05 o 
   5   2   1      219.52      239.37      7.91 o 
   7   2   1     1197.61     1240.86     23.92 o 
   8   2   1       26.04       23.13      6.06 o 
   9   2   1        0.57       -3.13      5.84 o 
  10   2   1       52.93       55.30      7.20 o 
  11   2   1      123.63       96.07     14.10 o 
  12   2   1       62.27       46.96      9.71 o 
  13   2   1       97.75       82.98     13.84 o 
  14   2   1      110.05      144.53     20.53 o 
  15   2   1       24.74       31.79     13.03 o 
 -13   3   1        0.34        2.46      7.89 o 
 -12   3   1       11.43       14.08      7.29 o 
 -11   3   1       16.58       13.60      8.92 o 
 -10   3   1     1486.85     1471.77     39.82 o 
  -9   3   1      333.01      348.36     15.11 o 
  -8   3   1      471.59      488.25     14.78 o 
  -7   3   1       55.83       72.23      6.79 o 
  -6   3   1     1607.75     1608.18     23.85 o 
  -5   3   1       62.35       66.09      8.30 o 
  -4   3   1     1529.64     1515.53     20.24 o 
  -3   3   1     2678.92     2690.01     43.53 o 
  -2   3   1       11.09       14.61      2.66 o 
  -1   3   1        9.74       11.04      1.74 o 
   0   3   1      560.42      540.83      6.99 o 
   1   3   1      840.52      816.75     11.22 o 
   2   3   1    10821.40    10802.18     89.18 o 
   3   3   1      709.88      680.61     11.98 o 
   4   3   1      464.60      500.32     10.70 o 
   5   3   1     2486.89     2525.56     29.42 o 
   6   3   1      260.36      211.36      9.29 o 
   7   3   1      766.21      739.30     15.73 o 
   8   3   1      390.88      368.00     12.36 o 
   9   3   1      495.91      474.88     14.62 o 
  10   3   1       16.06       12.18      5.54 o 
  11   3   1      581.49      548.30     17.14 o 
  12   3   1      191.78      216.41     12.54 o 
  13   3   1       95.20       93.02     15.15 o 
  14   3   1       21.26       32.64     12.03 o 
  15   3   1       23.58       24.37     13.22 o 
 -14   4   1        1.94      -19.67     16.90 o 
 -13   4   1       46.29       27.58     11.52 o 
 -12   4   1       17.68       18.14      7.42 o 
 -11   4   1      442.06      431.05     16.54 o 
 -10   4   1      153.31      146.12     10.51 o 
  -9   4   1        0.34        7.12      6.10 o 
  -8   4   1      494.00      499.65     15.19 o 
  -7   4   1     1580.97     1590.81     25.44 o 
  -6   4   1        4.02        1.13      3.99 o 
  -5   4   1     6595.35     7005.51     66.14 o 
  -4   4   1       27.30       45.60      4.08 o 
  -3   4   1      808.11      890.81     13.20 o 
  -2   4   1      166.18      197.32      3.88 o 
  -1   4   1     1760.90     1776.92     16.65 o 
   0   4   1     7979.58     8012.72    112.52 o 
   1   4   1      163.88      146.33      6.02 o 
   2   4   1      833.13      879.81     15.00 o 
   3   4   1     1672.18     1603.53     20.66 o 
   4   4   1     1857.13     1899.28     24.07 o 
   5   4   1       10.41       13.67      4.07 o 
   6   4   1      572.55      541.31     13.29 o 
   7   4   1       62.56       84.22      6.94 o 
   8   4   1      290.72      266.76     11.35 o 
   9   4   1      152.97      135.83      9.10 o 
  10   4   1      195.84      179.07     11.21 o 
  11   4   1      322.71      260.03     12.91 o 
  12   4   1       17.52       16.81     10.48 o 
  13   4   1       22.28       31.46     12.18 o 
  14   4   1       10.98        1.80     11.51 o 
  15   4   1       56.78       70.67     16.08 o 
 -14   5   1        1.73      -26.62     17.75 o 
 -13   5   1       66.95       56.43     13.14 o 
 -12   5   1      199.23      235.82     18.16 o 
 -11   5   1      332.73      320.35     19.51 o 
 -10   5   1       74.19       56.39      8.04 o 
  -9   5   1      444.77      431.92     15.12 o 
  -8   5   1      271.84      292.32     12.06 o 
  -7   5   1        9.35       14.90      4.85 o 
  -6   5   1       27.06       34.05      7.23 o 
  -5   5   1     1018.41     1004.88     16.96 o 
  -4   5   1      520.16      526.68     12.13 o 
  -3   5   1     1698.04     1865.25     31.77 o 
  -2   5   1      919.48      926.35     20.15 o 
  -1   5   1      628.47      686.37      9.08 o 
   0   5   1      795.13      906.13     24.87 o 
   1   5   1        5.82       15.60      3.24 o 
   2   5   1     4094.11     4140.24     41.08 o 
   3   5   1     2358.67     2383.13     28.05 o 
   4   5   1      825.11      797.20     15.42 o 
   5   5   1      251.82      264.38     10.00 o 
   6   5   1      230.60      237.77     10.19 o 
   7   5   1        2.00       -0.29      6.91 o 
   8   5   1       52.30       47.11      6.73 o 
   9   5   1      959.16      892.12     20.27 o 
  10   5   1      116.07      109.64      9.25 o 
  11   5   1        0.93        6.60      6.01 o 
  12   5   1        0.54       -5.10      8.39 o 
  13   5   1       15.82        5.58     10.14 o 
  14   5   1       83.24      101.44     16.61 o 
  15   5   1        7.19       -2.00     12.27 o 
 -14   6   1       71.59       67.84     15.59 o 
 -13   6   1       20.11       19.61     11.80 o 
 -12   6   1       96.11       89.31     14.40 o 
 -11   6   1      137.12      114.97     14.24 o 
 -10   6   1        5.24      -11.00      7.33 o 
  -9   6   1        0.95        5.93      7.66 o 
  -8   6   1       94.09      102.67      8.05 o 
  -7   6   1     1442.81     1432.93     23.88 o 
  -6   6   1       88.11       86.94      6.24 o 
  -5   6   1      452.83      446.25     10.48 o 
  -4   6   1      119.42      101.70     12.30 o 
  -3   6   1       29.77       35.18      6.55 o 
  -2   6   1     1073.25     1167.06     24.50 o 
  -1   6   1       72.14      101.43      4.92 o 
   0   6   1      205.81      209.01     10.61 o 
   1   6   1      351.38      382.71      9.82 o 
   2   6   1     1370.03     1397.04     23.29 o 
   3   6   1     1518.17     1586.99     24.16 o 
   4   6   1      415.46      444.37     12.38 o 
   5   6   1      119.22      107.58      8.16 o 
   6   6   1       57.45       58.32      8.36 o 
   7   6   1      802.07      731.11     17.63 o 
   8   6   1       37.49       41.64      6.99 o 
   9   6   1     1444.20     1438.21     26.45 o 
  10   6   1        0.02       -3.96      8.17 o 
  11   6   1       27.38        1.17      9.34 o 
  12   6   1        9.20       25.29     10.79 o 
  13   6   1       28.12       19.58     11.55 o 
  14   6   1       15.03       -0.66     10.84 o 
  15   6   1      212.66      219.00     22.48 o 
 -13   7   1        0.20      -13.32     10.15 o 
 -12   7   1       45.50       49.45     18.42 o 
 -11   7   1        0.03        0.49      8.90 o 
 -10   7   1        0.03        8.08      9.09 o 
  -9   7   1        8.30        7.93      7.98 o 
  -8   7   1      250.19      269.22     17.63 o 
  -7   7   1        2.00       -3.11      6.75 o 
  -6   7   1        2.14       11.27      7.44 o 
  -5   7   1      182.33      174.42     12.72 o 
  -4   7   1       17.51       29.96      7.33 o 
  -3   7   1       77.11       81.95      8.85 o 
  -2   7   1      102.20       97.70      9.10 o 
  -1   7   1      220.92      225.80      5.14 o 
   0   7   1      849.83      820.27     20.54 o 
   1   7   1     5061.29     5199.49     51.60 o 
   2   7   1      650.10      613.93     13.84 o 
   3   7   1      201.40      237.21      9.92 o 
   4   7   1      728.00      751.81     16.74 o 
   5   7   1      530.70      498.86     16.11 o 
   6   7   1      213.74      224.63     11.30 o 
   7   7   1       50.71       51.59      7.45 o 
   8   7   1      630.91      615.59     17.54 o 
   9   7   1     1003.38      961.20     21.93 o 
  10   7   1       24.26       16.83      7.43 o 
  11   7   1       71.58       68.76     13.53 o 
  12   7   1        0.32        5.55      9.85 o 
  13   7   1       80.33      114.64     25.29 o 
  14   7   1       22.63       17.77     13.55 o 
 -13   8   1        0.02       -3.60     10.99 o 
 -12   8   1       21.11       23.32     12.81 o 
 -11   8   1        6.81       18.17     16.32 o 
 -10   8   1       99.01      100.25     14.39 o 
  -9   8   1        7.11        5.31      8.28 o 
  -8   8   1      250.19      235.15     32.85 o 
  -7   8   1      451.42      425.24     50.12 o 
  -6   8   1      138.41      148.44     13.71 o 
  -5   8   1        2.94       10.17      7.42 o 
  -4   8   1      416.01      430.68     18.60 o 
  -3   8   1       16.76       12.00      6.81 o 
  -2   8   1     1166.11     1148.47     27.66 o 
  -1   8   1      579.67      542.76     10.83 o 
   0   8   1      353.93      344.25     17.79 o 
   1   8   1       68.75       62.60      5.79 o 
   2   8   1        0.45       -1.04      3.76 o 
   3   8   1        1.27        4.55      6.25 o 
   4   8   1        2.89        5.53      5.15 o 
   5   8   1        5.71        2.71      5.64 o 
   6   8   1       96.40       94.17      8.81 o 
   7   8   1       12.05       20.52      6.89 o 
   8   8   1      220.20      218.11     12.15 o 
   9   8   1      273.01      266.98     13.01 o 
  10   8   1       32.61       38.67     10.75 o 
  11   8   1       65.05       52.82     12.51 o 
  12   8   1      109.96      102.14     15.94 o 
  13   8   1       53.23       58.54     14.60 o 
  14   8   1        0.25       19.05     13.08 o 
 -12   9   1       35.71       27.52     13.57 o 
 -11   9   1        3.74       16.02     16.10 o 
 -10   9   1       86.40      115.04     16.05 o 
  -9   9   1      132.41      131.69     19.34 o 
  -8   9   1       77.11       58.60     17.15 o 
  -7   9   1      405.97      396.13     23.51 o 
  -6   9   1      342.96      304.33     20.64 o 
  -5   9   1      134.29      100.56     15.76 o 
  -4   9   1      191.08      154.31     13.19 o 
  -3   9   1      719.13      648.73     29.84 o 
  -2   9   1       60.51       75.25     10.02 o 
  -1   9   1      696.42      722.07     17.89 o 
   0   9   1       83.93      100.42      6.83 o 
   1   9   1        0.53        1.12      4.14 o 
   2   9   1        3.50        2.03      4.53 o 
   3   9   1        5.87       10.04      7.84 o 
   4   9   1       98.50       89.77     11.10 o 
   5   9   1      773.71      728.53     19.09 o 
   6   9   1       67.82       81.13     12.88 o 
   7   9   1       71.22       98.78      9.88 o 
   8   9   1      313.95      327.52     14.54 o 
   9   9   1      137.63      139.20     10.68 o 
  10   9   1      137.36      110.63     17.54 o 
  11   9   1       63.01       33.57     11.58 o 
  12   9   1        2.41       13.36     10.97 o 
  13   9   1       35.06       24.52     12.99 o 
 -11  10   1      197.61      208.68     22.56 o 
 -10  10   1       68.24       77.83     14.88 o 
  -9  10   1       83.96       87.67     15.59 o 
  -8  10   1       75.16       64.21     13.41 o 
  -7  10   1      156.66      160.25     16.12 o 
  -6  10   1        0.59       -2.06      8.05 o 
  -5  10   1       12.87       15.06      8.64 o 
  -4  10   1       13.71       33.34      9.53 o 
  -3  10   1      374.39      359.97     19.05 o 
  -2  10   1      140.84      163.49     13.94 o 
  -1  10   1      184.96      172.77     13.59 o 
   0  10   1      209.08      203.35      9.08 o 
   1  10   1       54.98       47.93      6.34 o 
   2  10   1      596.97      596.24     16.05 o 
   3  10   1        0.06       -3.93      5.15 o 
   4  10   1      568.32      582.45     17.30 o 
   5  10   1      138.67      149.64     10.40 o 
   6  10   1      832.24      834.64     21.60 o 
   7  10   1      119.74       95.15      9.89 o 
   8  10   1       16.21        5.22      6.54 o 
   9  10   1       53.05       62.35     12.28 o 
  10  10   1        6.65       11.17      9.76 o 
  11  10   1       86.00      102.95     15.16 o 
  12  10   1       31.52       49.88     13.57 o 
  13  10   1       37.24       46.15     27.41 o 
 -11  11   1       25.78        7.69     12.74 o 
 -10  11   1        1.56      -10.08     10.13 o 
  -9  11   1       17.10        7.74     11.33 o 
  -8  11   1       20.55        8.92     14.17 o 
  -7  11   1      254.22      218.73     18.59 o 
  -6  11   1       36.39       35.89     11.05 o 
  -5  11   1        3.45        0.88      8.33 o 
  -4  11   1      590.90      616.71     53.62 o 
  -3  11   1       36.75       24.57      9.17 o 
  -2  11   1        0.45        1.88      7.50 o 
  -1  11   1      164.84      167.91     14.34 o 
   0  11   1      163.90      138.28     23.04 o 
   1  11   1      352.13      363.21     13.94 o 
   2  11   1      406.39      410.00     14.36 o 
   3  11   1      231.36      244.29     12.20 o 
   4  11   1        0.84        1.37      5.41 o 
   5  11   1       32.64       45.36      8.07 o 
   6  11   1      877.73      853.56     24.16 o 
   7  11   1      185.19      197.79     12.73 o 
   8  11   1        5.64       27.34      9.72 o 
   9  11   1      130.15      132.13     15.29 o 
  10  11   1        2.12       16.57     10.05 o 
  11  11   1       79.04      124.48     28.93 o 
  12  11   1        0.90        0.76     14.51 o 
 -10  12   1      142.80      192.04     21.51 o 
  -9  12   1      340.61      337.92     24.54 o 
  -8  12   1        1.90        4.86     19.29 o 
  -7  12   1      315.33      342.03     22.23 o 
  -6  12   1       77.36       67.80     12.93 o 
  -5  12   1      328.43      302.97     20.03 o 
  -4  12   1        0.82       -3.87      7.80 o 
  -3  12   1       68.30       60.39     11.80 o 
  -2  12   1        0.82       -1.96      8.16 o 
  -1  12   1        0.01       -5.23      7.56 o 
   0  12   1       52.67       41.74     23.19 o 
   1  12   1       34.69       31.10      9.54 o 
   2  12   1        9.81        7.08      5.50 o 
   3  12   1        0.69        8.97      8.72 o 
   4  12   1        3.57       17.29      6.86 o 
   5  12   1       88.82      101.77     16.20 o 
   6  12   1      447.05      522.87     19.28 o 
   7  12   1       79.87       86.66     10.24 o 
   8  12   1       19.71       19.79      9.66 o 
   9  12   1       82.33      115.78     15.03 o 
  10  12   1      117.55      129.43     16.15 o 
  11  12   1       55.39       85.14     34.57 o 
  -9  13   1       25.21       23.22     13.73 o 
  -8  13   1        0.78       -0.89     11.28 o 
  -7  13   1        3.71       -8.90      9.87 o 
  -6  13   1        0.13       -4.32     20.77 o 
  -5  13   1        1.00      -18.91     12.61 o 
  -4  13   1       19.34       15.17     28.30 o 
  -3  13   1       96.55       78.17     13.60 o 
  -2  13   1       45.36       30.34     11.46 o 
  -1  13   1      694.74      675.13     27.31 o 
   0  13   1      108.28      122.45     14.73 o 
   1  13   1        1.35        8.77     10.23 o 
   2  13   1        1.07       -3.05      7.95 o 
   3  13   1      238.97      232.22     22.50 o 
   4  13   1        2.19        2.96      6.49 o 
   5  13   1       69.55       72.59      9.70 o 
   6  13   1      252.44      238.62     17.92 o 
   7  13   1      175.06      209.09     25.43 o 
   8  13   1       75.88       72.91     24.81 o 
   9  13   1       31.52       23.06     19.76 o 
  10  13   1        3.26       -2.28     13.15 o 
  -8  14   1        7.25        9.72     13.01 o 
  -7  14   1       73.30      107.97     17.95 o 
  -6  14   1        0.17        3.17     10.69 o 
  -5  14   1        0.37       -3.07     10.17 o 
  -4  14   1        0.42      -13.73      9.15 o 
  -3  14   1       67.31       57.38     13.18 o 
  -2  14   1      134.67      119.79     15.97 o 
  -1  14   1       93.68       83.04     14.87 o 
   0  14   1       17.16       23.21     11.59 o 
   1  14   1      118.53      133.19     35.67 o 
   2  14   1      113.47      118.31     15.35 o 
   3  14   1       13.58       21.72     10.45 o 
   4  14   1      146.28      153.08     16.51 o 
   5  14   1      117.31      123.03     12.20 o 
   6  14   1      103.76      112.86     11.72 o 
   7  14   1        5.49        2.43      9.22 o 
   8  14   1       26.52       54.98     15.12 o 
   9  14   1        9.36       13.05     16.16 o 
  -6  15   1        6.49       34.17     13.43 o 
  -5  15   1        7.88       14.83     12.27 o 
  -4  15   1       19.42       35.69     12.69 o 
  -3  15   1       21.64       14.46     12.02 o 
  -2  15   1      170.44      162.66     18.39 o 
  -1  15   1      134.74      142.32     51.72 o 
   0  15   1        1.86        1.73     10.30 o 
   1  15   1       51.41       32.68     12.53 o 
   2  15   1      264.76      266.75     20.91 o 
   3  15   1       29.52        3.74     29.83 o 
   4  15   1      169.38      194.86     19.20 o 
   5  15   1       49.30       61.16     14.25 o 
   6  15   1        0.26       12.05     17.38 o 
   7  15   1        1.51       14.25     13.67 o 
   8  15   1        1.75       20.95     15.78 o 
  -4  16   1        3.07      -14.50      9.67 o 
  -3  16   1        5.31       -3.93     10.31 o 
  -2  16   1       94.46      113.31     17.85 o 
  -1  16   1       50.25       72.22     15.50 o 
   0  16   1       41.43       20.05     15.91 o 
   1  16   1       19.37       26.47     13.06 o 
   2  16   1        9.28        4.99     10.97 o 
   3  16   1        7.50       10.14     12.01 o 
   4  16   1      159.14      192.81     20.44 o 
   5  16   1       41.22       56.37     27.10 o 
   6  16   1        0.09       28.11     16.40 o 
   0  17   1       20.96       24.54     16.30 o 
   1  17   1       25.35       17.27     18.70 o 
  -3 -16   2        0.31       18.97     15.35 o 
  -2 -16   2       10.11        5.02     12.17 o 
  -1 -16   2      112.26      103.72     24.43 o 
   0 -16   2       26.45       12.05     24.37 o 
   1 -16   2       47.35       66.65     15.92 o 
   2 -16   2       23.91       33.84     13.72 o 
   3 -16   2       36.22       34.62     14.69 o 
  -5 -15   2        1.91       18.10     14.97 o 
  -4 -15   2       52.35       54.47     19.91 o 
  -3 -15   2      139.52      156.19     18.50 o 
  -2 -15   2        1.46        1.88     10.60 o 
  -1 -15   2        4.32      -16.19     26.68 o 
   0 -15   2      105.97      102.18     16.51 o 
   1 -15   2       27.09       21.40     31.38 o 
   2 -15   2        1.25      -16.42     10.95 o 
   3 -15   2        6.58        6.86     10.83 o 
   4 -15   2      103.22      138.33     18.74 o 
   5 -15   2      123.39      103.27     24.63 o 
   6 -15   2       88.69      126.52     18.29 o 
  -7 -14   2        3.05        8.22     17.24 o 
  -6 -14   2      207.65      197.75     53.56 o 
  -5 -14   2        1.05       10.78      9.37 o 
  -4 -14   2       85.13      137.48     24.61 o 
  -3 -14   2       12.42      -11.85      9.33 o 
  -2 -14   2       26.73       27.89     11.42 o 
  -1 -14   2       13.05       10.27      9.84 o 
   0 -14   2       96.49       86.12     14.54 o 
   1 -14   2        2.18        8.46      9.79 o 
   2 -14   2      136.13      158.97     37.65 o 
   3 -14   2      109.62      147.31     29.82 o 
   4 -14   2        1.10       -2.75      8.82 o 
   5 -14   2       20.95       19.52     11.54 o 
   6 -14   2        3.69      -14.45      9.63 o 
   7 -14   2      110.09      147.11     18.99 o 
   8 -14   2       13.79       -1.95     11.67 o 
  -9 -13   2        5.89        5.72     11.26 o 
  -8 -13   2       11.08        9.36     14.51 o 
  -7 -13   2        3.50       10.66     10.40 o 
  -6 -13   2        4.52       -9.05     20.87 o 
  -5 -13   2       88.74       97.81     19.03 o 
  -4 -13   2       45.55       34.54      8.80 o 
  -3 -13   2      117.48      136.96     13.38 o 
  -2 -13   2        2.99       -5.99      9.28 o 
  -1 -13   2       25.69       16.08     10.08 o 
   0 -13   2     1020.18      935.55     31.77 o 
   1 -13   2      114.38      113.77     15.08 o 
   2 -13   2       50.48       56.88     12.73 o 
   3 -13   2       12.62       22.50     10.43 o 
   4 -13   2       33.31       52.72     12.52 o 
   5 -13   2        0.63        8.49     10.34 o 
   6 -13   2      242.80      250.51     31.55 o 
   7 -13   2       63.15       44.05     13.39 o 
   8 -13   2       10.04       -1.46     10.53 o 
   9 -13   2      214.31      218.14     21.94 o 
 -10 -12   2       31.04       51.76     14.38 o 
  -9 -12   2       32.38       41.25     21.41 o 
  -8 -12   2      120.72      153.84     17.62 o 
  -7 -12   2      451.40      524.70     36.59 o 
  -6 -12   2       56.72       51.35     11.92 o 
  -5 -12   2       61.47       72.13     12.52 o 
  -4 -12   2        2.28        2.09      7.46 o 
  -3 -12   2       55.03       62.12      9.16 o 
  -2 -12   2      347.66      305.81     14.21 o 
  -1 -12   2       58.72       60.25     12.02 o 
   0 -12   2        1.74        5.13     14.14 o 
   1 -12   2      630.38      633.36     25.37 o 
   2 -12   2      770.81      748.13     27.51 o 
   3 -12   2       39.79       40.28     10.51 o 
   4 -12   2        4.87        2.01      8.14 o 
   5 -12   2      830.69      736.48     28.43 o 
   6 -12   2       10.54        4.07      9.81 o 
   7 -12   2       59.89       74.02     13.90 o 
   8 -12   2       35.42       33.99     18.16 o 
   9 -12   2       15.50       18.03     13.40 o 
  10 -12   2        7.88       10.31     12.73 o 
 -11 -11   2        3.70       20.11     12.45 o 
 -10 -11   2       18.99       12.44     11.16 o 
  -9 -11   2      174.43      166.21     18.29 o 
  -8 -11   2       10.16       28.44     11.13 o 
  -7 -11   2       15.20       31.94     11.18 o 
  -6 -11   2        1.30        7.81      8.42 o 
  -5 -11   2       50.87       52.61      8.85 o 
  -4 -11   2       32.84       28.44     11.65 o 
  -3 -11   2       74.05       73.46      8.87 o 
  -2 -11   2      669.84      742.81     29.67 o 
  -1 -11   2      279.28      282.11     12.91 o 
   0 -11   2      414.28      396.21     13.86 o 
   1 -11   2      377.39      359.71     22.91 o 
   2 -11   2       61.10       62.81     11.29 o 
   3 -11   2       29.67       20.40     13.03 o 
   4 -11   2       34.90       46.30     10.72 o 
   5 -11   2      493.69      482.09     22.69 o 
   6 -11   2       52.25       49.75     11.48 o 
   7 -11   2      216.08      218.36     17.97 o 
   8 -11   2      176.00      166.94     17.14 o 
   9 -11   2      130.09      157.42     17.98 o 
  10 -11   2        1.48      -14.44      9.63 o 
  11 -11   2       33.97       37.06     12.89 o 
 -11 -10   2       25.83       40.70     14.24 o 
 -10 -10   2       10.21       13.60     11.97 o 
  -9 -10   2        8.47        8.18     10.51 o 
  -8 -10   2       12.96       19.79     10.55 o 
  -7 -10   2        1.01        7.08      8.66 o 
  -6 -10   2      252.91      213.87     16.93 o 
  -5 -10   2      695.06      714.67     20.25 o 
  -4 -10   2       30.45       37.62      7.67 o 
  -3 -10   2       90.18       89.30      8.78 o 
  -2 -10   2      579.35      530.26     18.16 o 
  -1 -10   2      107.41      100.29      8.27 o 
   0 -10   2        0.00       -1.93      4.75 o 
   1 -10   2        5.88        2.29      5.01 o 
   2 -10   2       49.01       50.71      9.65 o 
   3 -10   2       44.07       42.30      9.68 o 
   4 -10   2        0.16       -7.37      6.72 o 
   5 -10   2      161.76      163.68     14.60 o 
   6 -10   2      288.53      279.22     32.90 o 
   7 -10   2      476.68      447.41     22.56 o 
   8 -10   2      387.59      359.08     20.93 o 
   9 -10   2       45.12       43.82     16.29 o 
  10 -10   2        6.28        8.72     12.01 o 
  11 -10   2       18.18       27.25     12.28 o 
  12 -10   2       38.76       19.57     15.51 o 
 -12  -9   2       35.82       25.04     16.27 o 
 -11  -9   2      154.53      192.68     22.12 o 
 -10  -9   2        1.32       18.19     11.95 o 
  -9  -9   2        0.56       -2.56      9.29 o 
  -8  -9   2       18.88       15.59     10.53 o 
  -7  -9   2       23.39       35.04     10.94 o 
  -6  -9   2       20.50       41.75     13.26 o 
  -5  -9   2      366.70      335.58     14.19 o 
  -4  -9   2       87.25       79.31      8.68 o 
  -3  -9   2      170.26      172.69     10.34 o 
  -2  -9   2       57.07       50.69      7.12 o 
  -1  -9   2       74.76       61.92      7.11 o 
   0  -9   2      158.45      174.48      9.22 o 
   1  -9   2       32.19       38.35      5.25 o 
   2  -9   2       17.09       18.76      5.12 o 
   3  -9   2      244.32      237.64     14.84 o 
   4  -9   2     1560.64     1541.13     35.55 o 
   5  -9   2      585.93      622.11     52.73 o 
   6  -9   2       14.10       18.80      7.86 o 
   7  -9   2      572.73      569.36     23.78 o 
   8  -9   2        0.07        5.95      7.76 o 
   9  -9   2        6.43       -3.67      7.88 o 
  10  -9   2      229.77      250.32     19.53 o 
  11  -9   2      399.77      378.89     22.67 o 
  12  -9   2       35.05       29.46     12.46 o 
  13  -9   2      137.82      170.36     19.87 o 
 -12  -8   2       51.77       36.07     18.01 o 
 -11  -8   2      172.99      191.07     19.69 o 
 -10  -8   2        1.00       12.39     10.75 o 
  -9  -8   2       21.39       23.27     10.77 o 
  -8  -8   2       48.21       53.40     11.89 o 
  -7  -8   2      450.13      461.42     22.73 o 
  -6  -8   2      101.37      115.94      9.01 o 
  -5  -8   2       45.89       43.94      7.49 o 
  -4  -8   2       30.29       23.67      6.71 o 
  -3  -8   2      347.06      370.99     13.46 o 
  -2  -8   2      190.85      191.53     11.92 o 
  -1  -8   2      533.59      566.44     14.87 o 
   0  -8   2      356.07      385.38     11.97 o 
   1  -8   2      165.52      148.95      7.72 o 
   2  -8   2        7.46        7.45      5.15 o 
   3  -8   2      130.58      144.19     11.59 o 
   4  -8   2      634.29      538.84     20.44 o 
   5  -8   2      354.11      309.64     16.18 o 
   6  -8   2        0.01        7.41      7.27 o 
   7  -8   2       47.95       59.39     10.52 o 
   8  -8   2      108.08       92.21     12.25 o 
   9  -8   2      350.31      321.58     19.22 o 
  10  -8   2      122.27      180.13     21.47 o 
  11  -8   2       39.79       52.55     12.25 o 
  12  -8   2      115.29      138.82     17.05 o 
  13  -8   2       69.85       89.81     15.51 o 
 -13  -7   2        1.09       16.94     13.14 o 
 -12  -7   2       50.70       58.20     14.68 o 
 -11  -7   2        5.93        9.51     11.78 o 
 -10  -7   2       82.08       67.96     13.80 o 
  -9  -7   2       55.91       66.81     13.26 o 
  -8  -7   2      184.50      183.28     24.58 o 
  -7  -7   2       54.01       56.94     11.42 o 
  -6  -7   2      792.88      791.41     18.45 o 
  -5  -7   2     3129.67     3147.00     40.27 o 
  -4  -7   2      761.58      806.38     18.37 o 
  -3  -7   2       95.12       86.05      7.60 o 
  -2  -7   2      197.06      193.40      9.74 o 
  -1  -7   2        2.48        3.67      4.13 o 
   0  -7   2      420.19      416.93     11.45 o 
   1  -7   2      466.31      460.73     11.42 o 
   2  -7   2      249.71      232.29     10.16 o 
   3  -7   2     2520.06     2592.53     43.08 o 
   4  -7   2      958.55      991.74     25.50 o 
   5  -7   2      255.13      255.40     14.08 o 
   6  -7   2      116.63       98.35     11.08 o 
   7  -7   2       78.99       66.18     10.19 o 
   8  -7   2      146.88      144.90     13.53 o 
   9  -7   2      436.70      398.75     20.08 o 
  10  -7   2      182.11      182.89     46.51 o 
  11  -7   2       11.40       21.56      9.90 o 
  12  -7   2       63.91       68.35     13.33 o 
  13  -7   2       63.85       96.40     15.40 o 
  14  -7   2       14.48        4.23     11.67 o 
 -13  -6   2        1.27      -12.00     22.72 o 
 -12  -6   2        0.39        6.26     11.39 o 
 -11  -6   2      216.78      206.78     19.16 o 
 -10  -6   2      130.51      131.21     15.71 o 
  -9  -6   2      290.09      293.16     19.77 o 
  -8  -6   2      162.18      208.23     16.66 o 
  -7  -6   2      308.00      284.88     11.01 o 
  -6  -6   2      101.46       87.29      7.26 o 
  -5  -6   2        0.77        2.05      5.11 o 
  -4  -6   2      112.02       79.57      7.26 o 
  -3  -6   2      264.15      322.29     11.42 o 
  -2  -6   2      705.65      664.64     23.94 o 
  -1  -6   2     2498.18     2506.89     39.53 o 
   0  -6   2     1418.22     1357.23     20.10 o 
   1  -6   2     1053.25     1027.21     19.79 o 
   2  -6   2     1002.87     1036.85     15.84 o 
   3  -6   2      317.99      340.62      6.05 o 
   4  -6   2      183.49      165.10     10.74 o 
   5  -6   2        5.23       -6.56      5.04 o 
   6  -6   2      464.54      439.74     10.48 o 
   7  -6   2      896.94      855.23     29.75 o 
   8  -6   2     1266.62     1266.83     25.07 o 
   9  -6   2       97.84       84.61     28.66 o 
  10  -6   2        1.35       -9.48      6.64 o 
  11  -6   2        8.14       20.49      8.68 o 
  12  -6   2        3.27       16.91      9.03 o 
  13  -6   2       88.10      102.34     31.84 o 
  14  -6   2      162.70      174.53     18.97 o 
 -14  -5   2       51.39       44.77     25.42 o 
 -13  -5   2        2.46       -8.71     30.57 o 
 -12  -5   2        2.32        4.52     10.83 o 
 -11  -5   2       31.81       25.50     11.20 o 
 -10  -5   2        0.32       12.86     10.11 o 
  -9  -5   2       87.14       65.00     12.03 o 
  -8  -5   2        0.55       -0.46      8.54 o 
  -7  -5   2     1158.33     1141.98     20.08 o 
  -6  -5   2       10.60        6.01      6.20 o 
  -5  -5   2      103.21      109.36      7.00 o 
  -4  -5   2      903.19      902.50     18.39 o 
  -3  -5   2     1700.30     1665.74     23.34 o 
  -2  -5   2     8222.75     8391.16     75.51 o 
  -1  -5   2     1485.97     1425.64     20.01 o 
   0  -5   2     2000.73     2244.95     26.45 o 
   1  -5   2      794.94      790.79     13.28 o 
   2  -5   2      104.19      103.87      5.05 o 
   3  -5   2     6172.29     6448.03     59.57 o 
   4  -5   2        4.82       11.29      2.69 o 
   5  -5   2      203.89      185.27      6.90 o 
   6  -5   2      471.43      445.84     11.35 o 
   7  -5   2      703.73      656.87     14.82 o 
   8  -5   2      467.83      469.40     13.48 o 
   9  -5   2       70.46       76.21      7.57 o 
  10  -5   2      458.77      455.00     15.26 o 
  11  -5   2      382.62      349.96     14.63 o 
  12  -5   2        0.01        3.17      7.94 o 
  13  -5   2       90.83      106.34     14.50 o 
  14  -5   2      395.14      470.93     25.18 o 
  15  -5   2        8.19       -9.71      9.98 o 
 -14  -4   2        0.70      -10.35     11.72 o 
 -13  -4   2       97.03       84.12     16.06 o 
 -12  -4   2       45.62       38.70     12.99 o 
 -11  -4   2        0.08        3.62     10.23 o 
 -10  -4   2      169.95      168.02     23.83 o 
  -9  -4   2      780.68      764.95     28.25 o 
  -8  -4   2        4.70        6.04      4.09 o 
  -7  -4   2      199.44      214.42      8.87 o 
  -6  -4   2        8.84        2.53      4.66 o 
  -5  -4   2       36.54       39.26      4.39 o 
  -4  -4   2     1307.98     1375.81     19.86 o 
  -3  -4   2      169.17      225.51      8.34 o 
  -2  -4   2      635.39      681.28     12.62 o 
  -1  -4   2       60.11       64.39      8.43 o 
   0  -4   2      330.67      332.92      8.39 o 
   1  -4   2      529.77      568.11     10.61 o 
   2  -4   2       33.08       39.49      3.43 o 
   3  -4   2      159.59      134.60      5.26 o 
   4  -4   2     4663.38     4777.24     46.33 o 
   5  -4   2     1266.85     1418.85     19.94 o 
   6  -4   2      183.96      184.42      9.07 o 
   7  -4   2      127.86      149.74      9.63 o 
   8  -4   2      490.23      495.94     18.01 o 
   9  -4   2        0.08       -2.59     11.95 o 
  10  -4   2        7.80       20.54      7.98 o 
  11  -4   2       25.26       30.37     11.85 o 
  12  -4   2      424.93      438.16     25.61 o 
  13  -4   2       32.58       55.61     12.62 o 
  14  -4   2        1.41        8.07      9.04 o 
  15  -4   2        0.92       -8.41      9.45 o 
 -14  -3   2       39.55       40.02     14.92 o 
 -13  -3   2      117.92      146.86     18.57 o 
 -12  -3   2       13.38       22.66     12.03 o 
 -11  -3   2      362.51      408.43     23.33 o 
 -10  -3   2       48.17       70.92     12.71 o 
  -9  -3   2        0.00       -7.85      8.26 o 
  -8  -3   2      566.29      512.51     13.58 o 
  -7  -3   2     1630.52     1600.82     25.55 o 
  -6  -3   2      387.71      388.57     17.07 o 
  -5  -3   2     1991.69     1960.64     24.38 o 
  -4  -3   2      519.02      454.69      9.51 o 
  -3  -3   2      905.10      870.94     15.63 o 
  -2  -3   2       56.16       61.26      4.33 o 
  -1  -3   2     2305.46     2332.05     32.67 o 
   0  -3   2      688.33      695.87     11.22 o 
   1  -3   2     1138.19     1257.75     15.84 o 
   2  -3   2     3198.27     3148.63     69.61 o 
   3  -3   2     3186.40     3348.31     33.29 o 
   4  -3   2     1399.16     1459.87     18.89 o 
   5  -3   2      927.59     1023.93     16.18 o 
   6  -3   2      500.01      494.55     11.93 o 
   7  -3   2      363.77      371.71     14.13 o 
   8  -3   2      170.04      160.64     10.35 o 
   9  -3   2      757.27      736.82     18.09 o 
  10  -3   2      644.74      660.45     18.21 o 
  11  -3   2      286.50      267.44     18.48 o 
  12  -3   2       25.93       25.70      7.20 o 
  13  -3   2      218.15      216.16     13.62 o 
  14  -3   2       36.11       23.19      8.44 o 
  15  -3   2       17.08       22.06     16.10 o 
 -14  -2   2        8.29        1.51     12.18 o 
 -13  -2   2       88.26       81.80     15.51 o 
 -12  -2   2       14.34       13.76     10.76 o 
 -11  -2   2       21.20        8.25      9.08 o 
 -10  -2   2      233.44      243.66     17.25 o 
  -9  -2   2     1585.97     1457.08     53.49 o 
  -8  -2   2      363.70      373.29     12.05 o 
  -7  -2   2      372.56      344.41     17.87 o 
  -6  -2   2      269.41      233.36     10.11 o 
  -5  -2   2      557.32      508.15     10.51 o 
  -4  -2   2     2481.19     2658.92     23.60 o 
  -3  -2   2        0.67        1.82      1.59 o 
  -2  -2   2     3844.20     3967.09     43.03 o 
  -1  -2   2     8608.54     8630.10     73.07 o 
   0  -2   2    13150.60    13458.04    108.97 o 
   1  -2   2       47.83       63.30      5.51 o 
   2  -2   2     6411.25     6311.11     54.47 o 
   3  -2   2     1596.51     1585.87     18.53 o 
   4  -2   2      183.67      190.34      9.28 o 
   5  -2   2       90.44       81.41      6.38 o 
   6  -2   2      788.29      857.37     15.67 o 
   7  -2   2     1758.20     1767.92     25.33 o 
   8  -2   2      776.46      739.64     16.74 o 
   9  -2   2        9.05       13.50      5.45 o 
  10  -2   2       33.74       26.48      6.42 o 
  11  -2   2      169.37      167.99     11.02 o 
  12  -2   2       20.01       16.93      7.15 o 
  13  -2   2        5.58       15.83      6.84 o 
  14  -2   2        7.15        4.14      7.01 o 
  15  -2   2      133.75      128.13     14.78 o 
  16  -2   2        0.19       56.80     18.27 o 
 -14  -1   2       60.57       55.19     15.25 o 
 -13  -1   2       89.52       90.57     20.24 o 
 -12  -1   2        7.32        7.90     10.27 o 
 -11  -1   2       74.53       93.48     13.66 o 
 -10  -1   2      332.46      342.00     13.10 o 
  -9  -1   2      322.11      291.00     11.97 o 
  -8  -1   2       18.22       22.63      9.03 o 
  -7  -1   2     1082.34     1050.81     18.87 o 
  -6  -1   2      109.49      111.04      6.41 o 
  -4  -1   2       15.89       31.29      3.14 o 
  -3  -1   2      579.58      669.93      8.08 o 
  -2  -1   2     1584.59     1544.87     24.36 o 
  -1  -1   2    22813.33    22754.92    312.17 o 
   0  -1   2     5231.64     5271.81     38.94 o 
   1  -1   2      735.49      744.60      9.47 o 
   2  -1   2      274.70      269.23      5.67 o 
   3  -1   2      938.19      936.90     15.15 o 
   4  -1   2      103.62      118.17      5.25 o 
   5  -1   2        0.15        4.98      2.86 o 
   6  -1   2       22.84       20.57      3.85 o 
   7  -1   2      307.86      343.17     21.29 o 
   8  -1   2       29.87       21.34      5.28 o 
   9  -1   2     1168.94     1198.99     24.36 o 
  10  -1   2      444.05      429.73     15.86 o 
  11  -1   2      219.90      208.24     11.77 o 
  12  -1   2      210.22      174.90     11.96 o 
  13  -1   2      406.44      404.53     17.23 o 
  14  -1   2      124.72      163.59     18.27 o 
  15  -1   2       77.72       98.98     11.31 o 
  16  -1   2        4.92       41.49     17.59 o 
 -14   0   2       60.77       63.46     15.19 o 
 -13   0   2        3.54        2.34     14.11 o 
 -12   0   2       25.56       23.13     10.98 o 
 -11   0   2       16.41       16.64      9.45 o 
 -10   0   2       95.45      100.58      9.63 o 
  -9   0   2      173.10      176.65      9.97 o 
  -8   0   2        1.07        2.38      4.90 o 
  -7   0   2      518.48      521.85     13.68 o 
  -6   0   2       72.10       75.62      6.41 o 
  -5   0   2      417.60      491.60     11.07 o 
  -4   0   2      815.43      864.55     13.67 o 
  -3   0   2     4328.55     4363.54     66.24 o 
  -2   0   2      731.67      705.44     16.14 o 
  -1   0   2     6634.54     6726.41     50.65 o 
   0   0   2     7759.53     7929.64     62.15 o 
   1   0   2     8451.95     8454.98     62.97 o 
   2   0   2        2.81        5.51      1.35 o 
   3   0   2       39.61       45.65      3.29 o 
   4   0   2     3893.61     3973.26     37.64 o 
   5   0   2     1901.49     1879.41     22.74 o 
   6   0   2     3584.01     3740.40     39.36 o 
   7   0   2        2.84        6.18      5.22 o 
   8   0   2      187.64      176.24     18.50 o 
   9   0   2      106.47      114.95     10.72 o 
  10   0   2        7.85       -1.59      5.27 o 
  11   0   2        1.87        2.70      5.49 o 
  12   0   2      340.77      335.87     16.55 o 
  13   0   2       59.52       71.49      9.44 o 
  14   0   2       17.31       28.13      8.33 o 
  15   0   2        0.39      -14.38      9.59 o 
  16   0   2       78.07       64.09     15.12 o 
 -14   1   2      145.00      188.26     19.66 o 
 -13   1   2        0.69        4.65      9.62 o 
 -12   1   2       31.22       40.09     11.54 o 
 -11   1   2       64.15       69.08      8.66 o 
 -10   1   2       60.92       67.12      9.32 o 
  -9   1   2      633.22      662.64     17.54 o 
  -8   1   2      192.62      186.89      9.93 o 
  -7   1   2       17.53       16.83      4.89 o 
  -6   1   2      171.14      175.66      8.29 o 
  -5   1   2      368.29      374.52     10.10 o 
  -4   1   2      528.45      527.40     10.94 o 
  -3   1   2       33.62       25.73      3.33 o 
  -2   1   2     2218.05     2238.49     23.28 o 
  -1   1   2       29.23       29.09      2.55 o 
   0   1   2      131.17      136.23      3.75 o 
   1   1   2      170.22      165.76      3.04 o 
   2   1   2      631.29      621.91     16.26 o 
   3   1   2     4283.85     4325.23     36.63 o 
   4   1   2     1672.75     1602.91     19.00 o 
   5   1   2     4068.83     4105.99     57.05 o 
   6   1   2     1958.91     1995.09     30.26 o 
   7   1   2       92.98      132.08      7.21 o 
   8   1   2      209.26      253.36     14.51 o 
   9   1   2      825.25      774.26     17.81 o 
  10   1   2      126.76      120.02      9.06 o 
  11   1   2      161.00      155.57     10.48 o 
  12   1   2      171.94      153.87     13.74 o 
  13   1   2      117.03      132.81     11.17 o 
  14   1   2        1.07        6.44      7.06 o 
  15   1   2       40.85       39.61     15.70 o 
  16   1   2       23.82      -10.43     26.63 o 
 -14   2   2       62.92       65.17     14.45 o 
 -13   2   2       71.06       59.78     13.42 o 
 -12   2   2       74.95       70.63     12.67 o 
 -11   2   2       99.76      120.04     10.26 o 
 -10   2   2     1184.91     1169.54     24.96 o 
  -9   2   2     1916.13     1891.47     31.17 o 
  -8   2   2       47.79       43.05      6.81 o 
  -7   2   2        0.01        0.15      4.16 o 
  -6   2   2      256.19      280.54     10.28 o 
  -5   2   2     2253.38     2294.33     28.54 o 
  -4   2   2     2149.51     2115.26     28.57 o 
  -3   2   2     1025.80     1050.03     15.22 o 
  -2   2   2      468.82      539.96      9.70 o 
  -1   2   2    10262.23    10314.00     84.87 o 
   0   2   2     6538.47     6493.39     66.80 o 
   1   2   2      428.38      449.91      6.04 o 
   2   2   2     2454.88     2427.46     20.17 o 
   3   2   2     1420.63     1345.96     16.07 o 
   4   2   2      144.39      164.41      6.77 o 
   5   2   2        2.84        9.46      3.83 o 
   6   2   2      392.02      414.99     10.71 o 
   7   2   2      155.68      158.09      7.87 o 
   8   2   2      443.51      437.24     12.86 o 
   9   2   2        2.59       -5.54      5.06 o 
  10   2   2      674.87      657.28     17.55 o 
  11   2   2        0.68        9.42      8.18 o 
  12   2   2       63.29       68.07      8.51 o 
  13   2   2      276.24      261.48     14.23 o 
  14   2   2       12.80        0.84     10.04 o 
  15   2   2        1.60        2.80     10.32 o 
  16   2   2        0.40       -7.74     17.22 o 
 -14   3   2       67.77       96.12     23.61 o 
 -13   3   2        4.59        1.84     12.14 o 
 -12   3   2        0.56       -9.53      6.40 o 
 -11   3   2       10.80       10.01      7.09 o 
 -10   3   2      204.87      229.19     12.50 o 
  -9   3   2       34.80       40.02      7.14 o 
  -8   3   2     2154.90     2120.85     42.06 o 
  -7   3   2     2509.57     2492.91     33.84 o 
  -6   3   2      364.64      321.76     13.28 o 
  -5   3   2     1624.12     1666.77     24.87 o 
  -4   3   2       94.67      102.31      5.86 o 
  -3   3   2     1306.52     1380.34     18.42 o 
  -2   3   2     1492.97     1504.61     32.13 o 
  -1   3   2      186.62      240.15      9.07 o 
   0   3   2    25998.80    25563.55    356.26 o 
   1   3   2     2441.47     2503.59     29.58 o 
   2   3   2      964.46      947.68     15.31 o 
   3   3   2     8257.14     8084.14     83.83 o 
   4   3   2      270.28      246.59      7.91 o 
   5   3   2        0.27        0.67      3.27 o 
   6   3   2        1.96        1.80      3.94 o 
   7   3   2        7.35       -3.57      8.14 o 
   8   3   2      439.32      393.83     16.51 o 
   9   3   2       40.79       32.72      6.28 o 
  10   3   2       83.50       80.78      8.24 o 
  11   3   2       77.14       79.72      8.58 o 
  12   3   2       20.34       24.34      6.87 o 
  13   3   2       13.79        0.09      6.64 o 
  14   3   2      331.16      347.71     34.94 o 
  15   3   2       78.60       51.89     19.25 o 
  16   3   2        0.11        8.73     16.17 o 
 -14   4   2       33.09       15.41     21.69 o 
 -13   4   2        0.15      -10.39     16.55 o 
 -12   4   2        4.93       -5.55      6.40 o 
 -11   4   2        8.81        2.16      6.33 o 
 -10   4   2        1.36        3.14     13.05 o 
  -9   4   2      144.54      143.92     10.23 o 
  -8   4   2     2288.80     2317.29     34.15 o 
  -7   4   2      239.76      250.09     11.02 o 
  -6   4   2      732.83      765.59     16.44 o 
  -5   4   2      471.02      478.19     12.25 o 
  -4   4   2      263.10      266.21      8.72 o 
  -3   4   2     3801.59     4033.19     40.51 o 
  -2   4   2       90.03       98.11      4.77 o 
  -1   4   2     3192.69     3189.35     31.90 o 
   0   4   2     1525.25     1460.45     17.72 o 
   1   4   2     1937.26     1982.75     22.24 o 
   2   4   2      150.54      112.75      5.66 o 
   3   4   2     1758.81     1755.41     21.60 o 
   4   4   2     1716.11     1801.33     29.50 o 
   5   4   2      106.50      125.09      6.80 o 
   7   4   2      632.86      667.13     15.44 o 
   8   4   2        2.05        6.31      9.16 o 
   9   4   2      185.42      190.97     10.24 o 
  10   4   2      350.46      323.30     16.00 o 
  11   4   2       60.40       50.96      8.35 o 
  12   4   2       78.69       55.19      8.36 o 
  13   4   2      370.58      319.08     20.59 o 
  14   4   2      398.43      432.44     38.62 o 
  15   4   2      125.60      138.58     17.69 o 
  16   4   2       88.78       97.34     26.39 o 
 -14   5   2       27.32      -13.48     20.05 o 
 -13   5   2       19.37       29.80     21.42 o 
 -12   5   2        0.16      -17.70     19.41 o 
 -11   5   2       16.42        0.60      8.24 o 
 -10   5   2        3.22       15.57      7.09 o 
  -9   5   2        1.03        2.45      5.67 o 
  -8   5   2        9.46       13.56      6.32 o 
  -7   5   2       99.46       92.11      9.97 o 
  -6   5   2      165.98      184.74      9.10 o 
  -5   5   2      250.31      271.16     10.37 o 
  -4   5   2      534.06      593.19     20.16 o 
  -3   5   2     2906.61     3149.07     38.17 o 
  -2   5   2      415.30      396.13      8.50 o 
  -1   5   2     2907.78     2836.68     31.30 o 
   0   5   2      299.22      290.34      7.79 o 
   1   5   2       28.42       35.58      3.90 o 
   2   5   2       61.01       47.02      4.34 o 
   3   5   2      969.37      925.14     15.33 o 
   4   5   2       81.60       79.41      5.80 o 
   5   5   2     1226.25     1236.81     19.94 o 
   6   5   2      255.75      236.46      9.88 o 
   7   5   2       49.84       36.57      6.27 o 
   8   5   2      799.23      772.10     20.45 o 
   9   5   2        0.03        6.79      5.83 o 
  10   5   2      137.92      124.07      9.58 o 
  11   5   2      435.93      418.83     15.51 o 
  12   5   2       78.47       81.71      9.32 o 
  13   5   2       10.11       19.84     10.60 o 
  14   5   2       47.53       35.67     21.00 o 
  15   5   2       31.13       33.84     14.42 o 
 -13   6   2        0.20       -9.32     10.47 o 
 -12   6   2        4.38        7.59     10.41 o 
 -11   6   2       64.74       89.80     15.34 o 
 -10   6   2        8.70        4.94     10.71 o 
  -9   6   2     1451.00     1345.01     35.37 o 
  -8   6   2      176.44      206.12     10.89 o 
  -7   6   2        6.49       -0.47      4.79 o 
  -6   6   2      156.39      179.99      8.79 o 
  -5   6   2        0.47        5.67      3.86 o 
  -4   6   2     1242.69     1222.02     18.24 o 
  -3   6   2       34.69       27.67      2.37 o 
  -2   6   2      337.05      360.51      7.78 o 
  -1   6   2       35.47       40.53      3.59 o 
   0   6   2      185.26      189.76      7.36 o 
   1   6   2      180.05      214.29      7.78 o 
   2   6   2      320.47      278.84      8.95 o 
   3   6   2      536.71      571.57     12.89 o 
   4   6   2     1377.32     1313.65     20.80 o 
   5   6   2       38.02       34.44      5.46 o 
   6   6   2     1956.77     1984.33     28.61 o 
   7   6   2      185.12      141.80      9.05 o 
   8   6   2       22.85       24.39      6.42 o 
   9   6   2      260.78      255.88     12.29 o 
  10   6   2       42.08       59.42      8.07 o 
  11   6   2      158.51      143.71     10.64 o 
  12   6   2        5.78      -10.99     10.42 o 
  13   6   2      169.95      206.40     18.65 o 
  14   6   2       26.36       29.41     12.70 o 
  15   6   2        7.09       11.56     17.37 o 
 -13   7   2      179.76      208.26     20.67 o 
 -12   7   2       82.85      113.43     42.85 o 
 -11   7   2      105.15      103.38     15.11 o 
 -10   7   2      125.98      125.66     35.92 o 
  -9   7   2      115.99       87.01     13.14 o 
  -8   7   2       32.03       40.53     10.55 o 
  -7   7   2       43.90       37.95      9.19 o 
  -6   7   2        0.01        2.52      3.97 o 
  -5   7   2      157.61      164.35      7.79 o 
  -4   7   2       49.09       53.63     11.46 o 
  -3   7   2      470.82      499.28     18.01 o 
  -2   7   2      576.02      550.64     19.19 o 
  -1   7   2     1150.18     1238.05     21.78 o 
   0   7   2       24.90       21.93      4.05 o 
   1   7   2     1288.16     1308.61     20.24 o 
   2   7   2      421.79      370.91     10.78 o 
   3   7   2      844.43      986.88     29.04 o 
   4   7   2      562.53      585.97     16.76 o 
   5   7   2      108.36       96.93      7.60 o 
   6   7   2        8.45        7.78      5.38 o 
   7   7   2      397.92      370.31     13.68 o 
   8   7   2       79.27       72.68      8.32 o 
   9   7   2      454.76      506.43     16.66 o 
  10   7   2      967.87     1019.93     23.60 o 
  11   7   2      632.24      625.35     19.36 o 
  12   7   2      256.15      289.13     20.64 o 
  13   7   2        0.04       11.60     10.58 o 
  14   7   2        6.07       17.66     12.65 o 
  15   7   2      166.19      205.40     31.29 o 
 -12   8   2       95.07       96.07     29.49 o 
 -11   8   2      311.46      365.75     24.23 o 
 -10   8   2       51.15       36.23     11.71 o 
  -9   8   2       13.64       10.43      9.51 o 
  -8   8   2      142.24      155.49     15.43 o 
  -7   8   2        1.21        0.76      8.86 o 
  -6   8   2       74.88       62.54     12.77 o 
  -5   8   2      392.08      410.06     19.00 o 
  -4   8   2      189.80      190.51     19.28 o 
  -3   8   2      747.05      756.43     32.95 o 
  -2   8   2      292.72      310.18     43.23 o 
  -1   8   2      104.07      103.65      6.96 o 
   0   8   2       12.83       21.26      4.28 o 
   1   8   2      182.83      202.12      8.65 o 
   2   8   2        0.32       -1.81      3.75 o 
   3   8   2      115.84      106.90      7.48 o 
   4   8   2       52.19       46.53      6.48 o 
   5   8   2        8.20        6.89      5.49 o 
   6   8   2      541.54      516.68     15.99 o 
   7   8   2     1056.20     1015.98     22.20 o 
   8   8   2      134.29      139.90     10.27 o 
   9   8   2       36.43       40.98      7.64 o 
  10   8   2      216.14      233.98     12.85 o 
  11   8   2       26.29       20.98     16.46 o 
  12   8   2        0.16        2.18      9.84 o 
  13   8   2        4.03       15.81     17.10 o 
  14   8   2       24.95       33.71     20.08 o 
 -12   9   2        0.59      -16.62     11.08 o 
 -11   9   2        9.73      -12.17     32.97 o 
 -10   9   2      507.23      472.94     25.74 o 
  -9   9   2        7.04       -0.87      9.44 o 
  -8   9   2      352.78      358.70     21.33 o 
  -7   9   2      105.87      133.44     14.86 o 
  -6   9   2       14.37       19.36     12.27 o 
  -5   9   2        1.34        1.43      7.81 o 
  -4   9   2      251.99      250.26     16.18 o 
  -3   9   2      727.72      774.60     24.84 o 
  -2   9   2       10.75        8.28      6.91 o 
  -1   9   2       74.18       79.02      5.78 o 
   0   9   2      341.65      318.19     10.34 o 
   1   9   2      799.04      793.54     19.29 o 
   2   9   2      426.77      446.32     13.40 o 
   3   9   2      278.64      304.32     13.11 o 
   4   9   2      355.26      344.09     13.27 o 
   5   9   2      680.68      589.77     16.87 o 
   6   9   2       24.64       30.54      7.19 o 
   7   9   2      248.22      236.83     12.40 o 
   8   9   2      279.60      269.81     13.25 o 
   9   9   2       62.72       65.65      8.81 o 
  10   9   2       35.32       33.93      7.63 o 
  11   9   2       18.59       20.84     10.57 o 
  12   9   2      302.43      306.50     21.31 o 
  13   9   2        0.28        1.77     11.06 o 
  14   9   2       73.66       68.07     23.53 o 
 -11  10   2       62.81       45.45     14.63 o 
 -10  10   2        2.46       -7.35     10.18 o 
  -9  10   2        0.26        7.28     11.49 o 
  -8  10   2      197.69      191.03     31.00 o 
  -7  10   2        5.22       12.31      9.15 o 
  -6  10   2        2.44        6.61     11.25 o 
  -5  10   2       40.50       22.79      9.25 o 
  -4  10   2        3.28        2.55      7.49 o 
  -3  10   2      916.97      879.69     77.45 o 
  -2  10   2     1176.29     1135.23     30.51 o 
  -1  10   2      241.17      273.96     23.58 o 
   0  10   2        0.13       -3.50      4.11 o 
   1  10   2      372.21      381.93     12.66 o 
   2  10   2      141.98      140.21     12.24 o 
   3  10   2       17.98        8.85      5.39 o 
   4  10   2      135.59      154.58     10.19 o 
   5  10   2       21.31       36.78      7.11 o 
   6  10   2      449.44      442.01     25.98 o 
   7  10   2        0.22        2.02      6.98 o 
   8  10   2      407.02      367.99     16.58 o 
   9  10   2      245.81      247.23     18.18 o 
  10  10   2      129.03      117.71     14.45 o 
  11  10   2       15.19       15.54     10.58 o 
  12  10   2      103.18      111.83     15.87 o 
  13  10   2      241.01      289.87     33.45 o 
 -10  11   2        2.83       -9.20     18.23 o 
  -9  11   2      133.85      178.30     19.67 o 
  -8  11   2        4.56        6.57     10.14 o 
  -7  11   2       29.57       46.20     17.86 o 
  -6  11   2      105.24       90.95     13.96 o 
  -5  11   2       68.08       62.02     12.36 o 
  -4  11   2      644.65      624.07     25.82 o 
  -3  11   2       11.37       11.23      8.67 o 
  -2  11   2       29.54       38.35     10.02 o 
  -1  11   2       42.59       55.78     16.54 o 
   0  11   2        5.14        4.78      8.58 o 
   1  11   2       57.25       56.92      6.92 o 
   2  11   2      369.07      344.70     15.65 o 
   3  11   2      346.56      314.06     13.67 o 
   4  11   2      415.63      408.73     15.17 o 
   5  11   2      262.07      298.74     13.75 o 
   6  11   2      351.41      395.67     16.16 o 
   7  11   2      402.84      419.60     16.71 o 
   8  11   2       30.26       43.73      8.22 o 
   9  11   2      144.26      172.49     12.19 o 
  10  11   2      208.86      233.88     18.29 o 
  11  11   2       33.78       57.81     12.58 o 
  12  11   2       35.40       26.46     14.64 o 
  13  11   2        6.16       10.16     16.87 o 
 -10  12   2       69.13       76.02     16.83 o 
  -9  12   2       19.24       17.49     13.60 o 
  -8  12   2       21.12       12.78     10.92 o 
  -7  12   2       92.08       87.24     17.03 o 
  -6  12   2       64.32       80.89     14.37 o 
  -5  12   2        4.92       24.81     10.92 o 
  -4  12   2        5.90       17.80      9.47 o 
  -3  12   2      138.93      118.70     14.49 o 
  -2  12   2      177.93      166.94     23.22 o 
  -1  12   2       41.10       28.01     10.15 o 
   0  12   2      483.00      485.29     22.20 o 
   1  12   2       43.01       31.33     14.19 o 
   2  12   2      295.03      294.74     12.88 o 
   3  12   2       78.04       79.14     11.96 o 
   4  12   2      258.99      256.21     13.22 o 
   5  12   2      798.93      758.89     21.47 o 
   6  12   2       32.90       39.78      8.33 o 
   7  12   2        0.40       -9.01      6.01 o 
   8  12   2       55.20       60.35      9.25 o 
   9  12   2        0.29       18.49      9.26 o 
  10  12   2       83.58      104.05     14.46 o 
  11  12   2      108.15      157.94     32.34 o 
  12  12   2       74.00       83.71     23.61 o 
  -9  13   2       52.44       50.28     15.90 o 
  -8  13   2       13.13        7.44     11.99 o 
  -7  13   2       41.60       34.17     15.72 o 
  -6  13   2      206.53      226.75     20.65 o 
  -5  13   2        0.07        1.28      9.73 o 
  -4  13   2       73.74       78.05     14.03 o 
  -3  13   2      201.10      215.43     19.57 o 
  -2  13   2      493.49      445.29     23.48 o 
  -1  13   2       69.84       85.20     13.02 o 
   0  13   2      170.73      174.95     16.48 o 
   1  13   2        5.34        5.90      8.57 o 
   2  13   2       36.50       25.93     10.02 o 
   3  13   2        2.94       16.25      9.21 o 
   4  13   2       71.10       58.21     15.08 o 
   5  13   2      140.72      125.72     11.34 o 
   6  13   2       82.77       69.14      9.77 o 
   7  13   2      171.73      218.19     14.24 o 
   8  13   2      370.48      435.84     29.18 o 
   9  13   2      229.30      295.60     26.47 o 
  10  13   2       76.14      123.43     46.96 o 
  11  13   2       21.51       29.50     28.04 o 
  -7  14   2      387.53      386.37     26.59 o 
  -6  14   2       11.49       25.15     13.09 o 
  -5  14   2        3.23        8.09     21.13 o 
  -4  14   2       57.06       72.37     14.34 o 
  -3  14   2        4.54       -1.72      8.79 o 
  -2  14   2        1.53       -6.71      8.23 o 
  -1  14   2      137.83      140.73     16.39 o 
   0  14   2      199.25      212.26     18.38 o 
   1  14   2      187.73      193.07     18.02 o 
   2  14   2       30.50       36.28     11.50 o 
   3  14   2        0.07       -0.32      8.81 o 
   4  14   2      323.39      302.06     19.77 o 
   5  14   2      667.16      655.96     29.52 o 
   6  14   2       63.84       92.68     11.17 o 
   7  14   2      107.24      120.23     12.34 o 
   8  14   2        0.34        6.41      9.41 o 
   9  14   2        0.93       20.07     10.94 o 
  10  14   2       24.15       58.08     28.58 o 
  -6  15   2      162.25      137.40     20.13 o 
  -5  15   2        0.08       -8.89     10.04 o 
  -4  15   2        0.70      -13.73      9.16 o 
  -3  15   2       19.12       27.04     15.75 o 
  -2  15   2      187.67      213.41     20.65 o 
  -1  15   2      336.65      376.62     23.58 o 
   0  15   2      699.18      772.82     31.92 o 
   1  15   2      346.27      308.04     22.58 o 
   2  15   2        0.04        4.89     15.73 o 
   3  15   2       10.90        4.19      9.96 o 
   4  15   2      135.83      139.47     17.12 o 
   5  15   2        0.04      -10.56      9.13 o 
   6  15   2        0.55       16.90     10.98 o 
   7  15   2       19.11       33.58     12.36 o 
   8  15   2      134.74      177.18     17.88 o 
  -4  16   2       43.40       55.14     15.80 o 
  -3  16   2      235.75      220.40     25.51 o 
  -2  16   2      166.21      132.57     18.66 o 
  -1  16   2       75.34       53.81     14.37 o 
   0  16   2      438.66      407.02     25.16 o 
   1  16   2      318.62      311.07     56.61 o 
   2  16   2       23.96       36.80     13.69 o 
   3  16   2       87.41       63.56     14.62 o 
   4  16   2       62.30       69.72     15.04 o 
   5  16   2        2.26       13.95     28.09 o 
   6  16   2      231.61      301.55     49.02 o 
   0  17   2       72.89       91.95     17.28 o 
   1  17   2      106.32      114.12     18.71 o 
   2  17   2      413.50      397.80     26.93 o 
   3  17   2        1.94       -1.48     11.65 o 
  -1 -16   3        0.03        8.26     12.06 o 
   0 -16   3       39.58       34.14     14.11 o 
   1 -16   3        3.31       -4.66     11.66 o 
   2 -16   3       36.52       33.43     13.79 o 
  -4 -15   3        7.13       21.45     16.40 o 
  -3 -15   3       30.73       48.48     17.95 o 
  -2 -15   3       26.30       50.44     24.21 o 
  -1 -15   3        7.48      -12.54      9.83 o 
   0 -15   3       34.25       27.51     12.79 o 
   1 -15   3      322.83      314.87     36.34 o 
   2 -15   3       99.09      130.09     17.61 o 
   3 -15   3       97.97      100.83     16.65 o 
   4 -15   3        9.27       37.08     12.98 o 
   5 -15   3       49.00       31.43     13.78 o 
   6 -15   3       41.26       44.87     14.36 o 
  -6 -14   3       88.39       97.60     16.12 o 
  -5 -14   3       18.08       35.62     11.63 o 
  -4 -14   3        9.09       18.13     15.35 o 
  -3 -14   3        3.28        4.73     15.24 o 
  -2 -14   3      101.94      108.40     15.60 o 
  -1 -14   3      258.51      259.13     20.37 o 
   0 -14   3      554.03      549.77     26.75 o 
   1 -14   3       65.10       88.55     14.97 o 
   2 -14   3       14.51       14.60     16.24 o 
   3 -14   3      183.83      184.76     18.32 o 
   4 -14   3       12.49        6.28      9.06 o 
   5 -14   3       83.30       50.73     14.21 o 
   6 -14   3      157.09      129.00     18.23 o 
   7 -14   3       76.76       41.06     14.00 o 
   8 -14   3      211.97      198.96     33.92 o 
  -8 -13   3        2.06       -0.74     10.67 o 
  -7 -13   3      160.60      184.98     19.03 o 
  -6 -13   3        1.31       26.48     12.39 o 
  -5 -13   3        1.76       -4.89      8.52 o 
  -4 -13   3      122.94      133.05     15.28 o 
  -3 -13   3       28.18       23.55      8.21 o 
  -2 -13   3       48.22       17.19     26.91 o 
  -1 -13   3      206.21      238.71     18.54 o 
   0 -13   3       18.52        8.27     23.53 o 
   1 -13   3        6.67        5.00      9.33 o 
   2 -13   3        2.11       -8.32     10.61 o 
   3 -13   3      128.24      140.06     16.15 o 
   4 -13   3      221.95      203.65     37.36 o 
   5 -13   3        2.75       16.55     10.44 o 
   6 -13   3      233.52      224.60     20.87 o 
   7 -13   3      686.05      640.90     30.04 o 
   8 -13   3       56.83       76.60     15.36 o 
   9 -13   3       28.82       33.92     13.36 o 
  -9 -12   3        6.46        5.04     11.13 o 
  -8 -12   3       26.96       24.45     12.48 o 
  -7 -12   3       39.41       31.32     16.14 o 
  -6 -12   3      206.43      231.22     19.15 o 
  -5 -12   3        3.72        3.84     16.24 o 
  -4 -12   3       12.84       18.26     14.38 o 
  -3 -12   3      189.13      163.28     13.95 o 
  -2 -12   3      200.98      222.07     18.88 o 
  -1 -12   3      293.17      331.21     20.05 o 
   0 -12   3        0.48        0.12      9.31 o 
   1 -12   3       33.01       60.53     11.73 o 
   2 -12   3      150.95      128.93     14.56 o 
   3 -12   3        4.00       13.77      9.46 o 
   4 -12   3       43.83       49.12     11.49 o 
   5 -12   3     2246.10     2124.00     49.72 o 
   6 -12   3      361.20      318.69     21.39 o 
   7 -12   3      125.39      139.09     16.59 o 
   8 -12   3       31.49       43.91     12.57 o 
   9 -12   3        5.14       13.62     10.94 o 
  10 -12   3       63.38       71.63     15.41 o 
 -10 -11   3       11.20       31.12     34.33 o 
  -9 -11   3       41.49       46.80     16.56 o 
  -8 -11   3        8.50        2.58     10.21 o 
  -7 -11   3       27.86       43.57     11.84 o 
  -6 -11   3      146.81      170.72     16.66 o 
  -5 -11   3       58.64       51.22     11.75 o 
  -4 -11   3       44.48       62.51      9.30 o 
  -3 -11   3       39.72       50.96      8.41 o 
  -2 -11   3        3.79        1.14      6.07 o 
  -1 -11   3     1209.31     1138.64     24.35 o 
   0 -11   3      434.36      427.45     14.85 o 
   1 -11   3      202.68      176.04     14.67 o 
   2 -11   3      127.41      126.21     13.59 o 
   3 -11   3      141.87      132.14     14.02 o 
   4 -11   3       82.49       81.50     12.20 o 
   5 -11   3       78.06       66.70     11.78 o 
   6 -11   3       54.24       61.76     17.85 o 
   7 -11   3      246.70      231.47     33.68 o 
   8 -11   3      201.25      221.17     21.13 o 
   9 -11   3       70.71       81.46     18.37 o 
  10 -11   3      300.99      338.18     23.93 o 
  11 -11   3        1.50       16.69     11.16 o 
 -11 -10   3       19.94       26.24     13.68 o 
 -10 -10   3       61.98       81.60     15.82 o 
  -9 -10   3      160.29      184.18     29.77 o 
  -8 -10   3      134.92      171.49     17.88 o 
  -7 -10   3      345.96      310.92     20.58 o 
  -6 -10   3       65.92       80.29     12.97 o 
  -5 -10   3        0.50        0.15      8.20 o 
  -4 -10   3       21.61       32.05     11.61 o 
  -3 -10   3       12.46       12.19      8.68 o 
  -2 -10   3       16.47       18.72      6.64 o 
  -1 -10   3        6.93        2.30      5.36 o 
   0 -10   3       61.34       71.81      7.65 o 
   1 -10   3      719.24      694.36     32.49 o 
   2 -10   3       80.55       82.65     11.30 o 
   3 -10   3      541.33      477.09     31.25 o 
   4 -10   3      689.35      607.55     23.57 o 
   5 -10   3      143.38      121.02     13.34 o 
   6 -10   3        0.04        4.26      7.67 o 
   7 -10   3      103.61      107.97     13.83 o 
   8 -10   3       46.82       27.56     10.40 o 
   9 -10   3       17.28        4.08      8.34 o 
  10 -10   3       56.45       44.90     39.42 o 
  11 -10   3       17.96      -12.26      9.47 o 
  12 -10   3        3.63       -6.92     11.01 o 
 -11  -9   3        1.10        5.02     12.50 o 
 -10  -9   3      104.41      135.84     17.96 o 
  -9  -9   3       51.01       64.45     14.36 o 
  -8  -9   3      246.43      232.44     31.92 o 
  -7  -9   3       23.56       19.52     21.35 o 
  -6  -9   3       28.51       26.01     10.43 o 
  -5  -9   3      317.62      341.31     14.52 o 
  -4  -9   3       33.09       30.44      7.24 o 
  -3  -9   3      148.97      158.03     10.43 o 
  -2  -9   3      166.67      159.00     10.14 o 
  -1  -9   3     2057.35     2023.25     30.97 o 
   0  -9   3       43.04       48.91      7.76 o 
   1  -9   3      609.10      572.45     14.78 o 
   2  -9   3      309.92      290.98     10.39 o 
   3  -9   3       57.70       50.00      9.69 o 
   4  -9   3     2268.67     2084.77     42.49 o 
   5  -9   3     2798.53     2565.04     48.87 o 
   6  -9   3       15.74       15.76      7.58 o 
   7  -9   3      531.22      505.62     22.28 o 
   8  -9   3      467.51      448.97     22.15 o 
   9  -9   3        3.73       15.11      8.91 o 
  10  -9   3        2.14        0.50      8.36 o 
  11  -9   3       87.55       65.77     13.69 o 
  12  -9   3        0.02       -5.03      9.39 o 
  13  -9   3       31.62       32.91     29.29 o 
 -12  -8   3       40.16       43.95     14.78 o 
 -11  -8   3       39.45       40.70     18.02 o 
 -10  -8   3       50.94       49.76     13.75 o 
  -9  -8   3        1.66        2.46     12.11 o 
  -8  -8   3       56.75       64.48     13.22 o 
  -7  -8   3       13.11       18.51      9.71 o 
  -6  -8   3      354.26      289.98     39.78 o 
  -5  -8   3        1.02       -3.72      8.73 o 
  -4  -8   3      177.15      191.75     18.08 o 
  -3  -8   3      915.06      870.44     22.78 o 
  -2  -8   3      914.86      841.44     18.91 o 
  -1  -8   3      159.85      144.47      8.73 o 
   0  -8   3        0.18        0.29      4.47 o 
   1  -8   3      172.08      173.40      8.69 o 
   2  -8   3      463.33      480.15     12.63 o 
   3  -8   3      408.60      421.86     18.72 o 
   4  -8   3     1506.60     1412.37     32.66 o 
   5  -8   3      571.78      533.77     20.55 o 
   6  -8   3      361.97      344.39     23.55 o 
   7  -8   3      453.66      429.81     19.93 o 
   8  -8   3      122.78      133.16     25.20 o 
   9  -8   3      152.44      136.57     14.56 o 
  10  -8   3      221.07      237.36     18.20 o 
  11  -8   3      324.95      327.10     21.13 o 
  12  -8   3       25.76       30.36     12.23 o 
  13  -8   3      151.61      130.94     17.79 o 
  14  -8   3      202.69      186.98     22.71 o 
 -12  -7   3       32.95       30.90     14.31 o 
 -11  -7   3        9.26       24.40     13.06 o 
 -10  -7   3      205.80      241.95     35.92 o 
  -9  -7   3      339.39      369.92     22.96 o 
  -8  -7   3       86.31       81.64     13.45 o 
  -7  -7   3      326.49      337.15     20.19 o 
  -6  -7   3      145.35      134.99     14.03 o 
  -5  -7   3     1240.93     1127.89     24.37 o 
  -4  -7   3       10.37        9.34      5.71 o 
  -3  -7   3      403.13      386.20     21.46 o 
  -2  -7   3      724.84      748.66     20.48 o 
  -1  -7   3      366.12      384.83     13.32 o 
   0  -7   3        6.62        7.95      4.00 o 
   1  -7   3      320.74      326.72     10.37 o 
   2  -7   3      406.67      370.35     10.61 o 
   3  -7   3      203.43      246.50      8.46 o 
   4  -7   3      743.48      727.44     13.69 o 
   5  -7   3      504.60      504.21     19.03 o 
   6  -7   3       34.80       29.69      7.81 o 
   7  -7   3      868.34      842.40     30.03 o 
   8  -7   3       35.85       42.93      9.49 o 
   9  -7   3      108.77      125.14     19.85 o 
  10  -7   3       37.61       24.47      9.33 o 
  11  -7   3      285.12      321.69     22.31 o 
  12  -7   3      421.01      411.42     23.13 o 
  13  -7   3       47.93       53.11     13.08 o 
  14  -7   3        1.24      -14.22      9.48 o 
 -13  -6   3      149.17      154.24     34.31 o 
 -12  -6   3       37.32       37.08     13.95 o 
 -11  -6   3      129.38      132.08     17.49 o 
 -10  -6   3        2.21       -9.46     13.09 o 
  -9  -6   3       10.71        1.89      9.73 o 
  -8  -6   3        0.65        5.42     11.60 o 
  -7  -6   3      107.07       99.43     12.97 o 
  -6  -6   3       31.89       35.29     10.39 o 
  -5  -6   3      168.66      168.13     10.71 o 
  -4  -6   3     1914.00     1910.55     39.85 o 
  -3  -6   3      102.66       84.07      7.19 o 
  -2  -6   3       58.12       62.42      6.25 o 
  -1  -6   3      452.63      459.89     16.23 o 
   0  -6   3      177.31      177.50      8.14 o 
   1  -6   3      285.05      246.98      8.80 o 
   2  -6   3     1607.06     1648.33     22.76 o 
   3  -6   3      397.69      403.55     12.69 o 
   4  -6   3      106.42      107.33     10.23 o 
   5  -6   3     1641.10     1652.55     47.02 o 
   6  -6   3      357.69      366.66     10.22 o 
   7  -6   3      184.72      155.65      9.09 o 
   8  -6   3      156.44      148.47      8.44 o 
   9  -6   3      283.96      282.80     24.26 o 
  10  -6   3      307.21      315.02     18.18 o 
  11  -6   3      157.49      160.19     15.26 o 
  12  -6   3       19.35       13.48     18.33 o 
  13  -6   3       20.27       29.91     18.20 o 
  14  -6   3      183.66      168.15     18.47 o 
  15  -6   3       13.97       13.55     12.19 o 
 -13  -5   3       63.34       92.33     17.52 o 
 -12  -5   3       41.97       48.28     14.34 o 
 -11  -5   3       38.59       39.69     12.60 o 
 -10  -5   3        0.67        1.46      9.16 o 
  -9  -5   3       70.07       87.26     13.69 o 
  -8  -5   3       66.29       76.20     12.34 o 
  -7  -5   3      398.92      382.88     20.82 o 
  -6  -5   3      558.53      528.68     11.49 o 
  -5  -5   3        8.67        4.83      4.88 o 
  -4  -5   3       21.68       13.96      7.77 o 
  -3  -5   3      854.61      820.67     15.92 o 
  -2  -5   3      251.97      231.37      8.89 o 
  -1  -5   3      458.93      452.02     11.14 o 
   0  -5   3     2489.00     2598.38     30.17 o 
   1  -5   3     2128.47     2163.74     44.00 o 
   2  -5   3     1846.74     2099.49     29.19 o 
   3  -5   3     6315.00     6611.86     78.61 o 
   4  -5   3      683.62      737.94     13.43 o 
   5  -5   3      579.91      539.98     11.75 o 
   6  -5   3       96.39       81.41      6.07 o 
   7  -5   3       36.17       31.64      5.04 o 
   8  -5   3      500.15      509.91     14.09 o 
   9  -5   3      915.14      900.95     19.85 o 
  10  -5   3       28.84       26.28      8.84 o 
  11  -5   3       29.43       39.39      9.75 o 
  12  -5   3        0.01        1.74     15.40 o 
  13  -5   3        0.21      -10.68      7.69 o 
  14  -5   3       59.36       65.14     13.40 o 
  15  -5   3       49.93       22.10     12.25 o 
 -13  -4   3      103.05      116.15     18.03 o 
 -12  -4   3        0.12       -1.34     10.95 o 
 -11  -4   3       10.35        2.19     10.27 o 
 -10  -4   3      250.44      285.15     20.44 o 
  -9  -4   3      340.67      302.95     31.86 o 
  -8  -4   3        0.04        9.68      8.87 o 
  -7  -4   3      316.95      295.01     17.77 o 
  -6  -4   3       19.37       26.96     10.87 o 
  -5  -4   3      362.59      425.76     10.00 o 
  -4  -4   3      224.93      261.18      8.01 o 
  -3  -4   3      368.02      403.86     10.29 o 
  -2  -4   3     2947.23     3016.49     34.93 o 
  -1  -4   3     2466.10     2447.90     27.91 o 
   0  -4   3     5428.91     5318.66     50.19 o 
   1  -4   3      605.44      513.11     10.67 o 
   2  -4   3       60.30       70.63      4.53 o 
   3  -4   3      443.48      446.27     11.39 o 
   4  -4   3       43.78       40.03      4.03 o 
   5  -4   3      331.45      375.46      9.83 o 
   6  -4   3       43.14       44.15      4.86 o 
   7  -4   3      534.29      555.07     19.47 o 
   8  -4   3      427.33      379.35     14.76 o 
   9  -4   3      214.39      181.52     11.83 o 
  10  -4   3        0.73       -2.01      4.97 o 
  11  -4   3        0.72       -7.33      4.89 o 
  12  -4   3       25.77       18.92      6.85 o 
  13  -4   3       15.95        5.32      6.76 o 
  14  -4   3      228.17      235.18     18.92 o 
  15  -4   3        6.63       -0.83      9.13 o 
 -14  -3   3       78.86       65.49     16.87 o 
 -13  -3   3        2.54       -3.21     21.77 o 
 -12  -3   3       56.96       59.71     14.23 o 
 -11  -3   3        0.96      -13.18     18.53 o 
 -10  -3   3     1011.63      941.94     33.11 o 
  -9  -3   3       45.44       44.61     11.36 o 
  -8  -3   3       66.19       50.84     10.59 o 
  -7  -3   3        3.92        4.14      7.52 o 
  -6  -3   3      406.54      371.17     18.15 o 
  -5  -3   3       13.11       16.08      7.17 o 
  -4  -3   3     1206.27     1249.07     27.41 o 
  -3  -3   3      137.58      113.53      6.33 o 
  -2  -3   3     1310.57     1287.59     16.91 o 
  -1  -3   3       62.97       92.14      4.97 o 
   0  -3   3      236.72      268.54      7.61 o 
   1  -3   3      178.33      200.17      8.66 o 
   2  -3   3      301.73      307.54      7.88 o 
   3  -3   3     4011.49     4074.44     39.62 o 
   4  -3   3      764.32      903.26     14.38 o 
   5  -3   3     1303.60     1385.52     19.67 o 
   6  -3   3     2594.61     2741.57     47.86 o 
   7  -3   3      107.78      131.72      7.54 o 
   8  -3   3       34.64       42.49      5.78 o 
   9  -3   3      725.51      741.72     17.66 o 
  10  -3   3        0.30       -2.66      6.38 o 
  11  -3   3      169.69      164.18     12.69 o 
  12  -3   3      149.04      145.56     11.13 o 
  13  -3   3       23.68       23.72     10.99 o 
  14  -3   3      256.67      282.54     15.43 o 
  15  -3   3       27.07       40.03     11.59 o 
  16  -3   3        1.35        6.18     10.96 o 
 -14  -2   3       33.75       42.02     15.19 o 
 -13  -2   3       14.94       27.13     15.22 o 
 -12  -2   3        0.68       -2.05     10.20 o 
 -11  -2   3       52.67       63.46     13.24 o 
 -10  -2   3       14.17       18.28      9.54 o 
  -9  -2   3      363.59      393.66     21.36 o 
  -8  -2   3       60.00       53.21      5.61 o 
  -7  -2   3       94.59       98.13      6.42 o 
  -6  -2   3      262.78      266.40      7.89 o 
  -5  -2   3      150.56      135.61     10.80 o 
  -4  -2   3      193.29      203.78     11.73 o 
  -3  -2   3      116.36      167.38     10.03 o 
  -2  -2   3      102.85       95.99      7.50 o 
  -1  -2   3     5602.92     5727.63     43.52 o 
   0  -2   3    11641.35    11736.79     96.76 o 
   1  -2   3     2876.02     2905.72     28.86 o 
   2  -2   3      376.41      360.03      7.98 o 
   3  -2   3      261.43      217.86      6.69 o 
   4  -2   3     3693.57     3710.75     44.71 o 
   5  -2   3     1664.61     1760.36     22.49 o 
   6  -2   3       29.77       18.47      3.80 o 
   7  -2   3       34.27       33.31      6.16 o 
   8  -2   3        1.25        2.61      5.27 o 
   9  -2   3       82.97       84.27      7.59 o 
  10  -2   3       72.58       78.16      8.11 o 
  11  -2   3       49.99       58.51      7.99 o 
  12  -2   3      546.63      538.71     18.53 o 
  13  -2   3      224.42      230.42     46.37 o 
  14  -2   3        4.10        0.03     14.94 o 
  15  -2   3        6.84       15.35      7.67 o 
  16  -2   3       21.59       49.15     11.19 o 
 -14  -1   3       23.53       25.88     13.52 o 
 -13  -1   3       44.63       49.65     13.87 o 
 -12  -1   3      249.75      267.95     21.09 o 
 -11  -1   3        6.39        9.51     10.54 o 
 -10  -1   3      229.44      209.94     17.30 o 
  -9  -1   3      189.29      214.87     16.32 o 
  -8  -1   3       16.80       12.36      4.85 o 
  -7  -1   3       49.72       59.13      7.90 o 
  -6  -1   3       55.90       60.61      7.63 o 
  -5  -1   3        1.38        8.33      2.91 o 
  -4  -1   3       51.63       42.14      3.27 o 
  -3  -1   3        8.30        7.02      4.40 o 
  -2  -1   3      220.53      232.79     10.71 o 
  -1  -1   3      204.23      180.03      3.64 o 
   0  -1   3     6022.13     6224.32     52.21 o 
   1  -1   3     9222.05     9273.54     76.78 o 
   2  -1   3     2719.55     2690.01     26.42 o 
   3  -1   3     4651.00     4676.73     42.61 o 
   4  -1   3      400.10      385.71      9.45 o 
   5  -1   3     1323.04     1402.19     18.94 o 
   6  -1   3     1755.59     2015.76     25.57 o 
   7  -1   3        2.82       -1.83      3.18 o 
   8  -1   3      250.39      267.82     10.84 o 
   9  -1   3     2089.07     2016.83     30.80 o 
  10  -1   3      593.52      521.45     16.04 o 
  11  -1   3      291.79      260.44     12.94 o 
  12  -1   3       83.31       75.54     12.99 o 
  13  -1   3        2.92        1.91      6.72 o 
  14  -1   3        4.35        0.11     13.02 o 
  15  -1   3       35.33       29.70     11.21 o 
  16  -1   3       14.35       45.85     11.28 o 
 -14   0   3       15.70       -3.34     11.44 o 
 -13   0   3        5.08       -2.76     11.60 o 
 -12   0   3       40.39       27.78     11.89 o 
 -11   0   3      111.00      105.55     15.67 o 
 -10   0   3      260.13      226.87     38.92 o 
  -9   0   3      112.38      125.99      9.20 o 
  -8   0   3      214.33      223.59     11.72 o 
  -7   0   3      691.02      708.69     16.04 o 
  -6   0   3      161.25      133.19      7.30 o 
  -5   0   3      141.48      137.55      6.58 o 
  -4   0   3     1183.49     1260.55     27.29 o 
  -3   0   3      213.08      240.25     12.77 o 
  -2   0   3      840.58      836.94     12.94 o 
  -1   0   3     4154.86     4087.00     32.01 o 
   0   0   3     8154.29     8202.22     78.45 o 
   1   0   3     1918.57     1879.77     19.88 o 
   2   0   3     3645.80     3717.90     28.89 o 
   3   0   3     3257.68     3442.68     31.41 o 
   4   0   3      353.00      338.95      7.68 o 
   5   0   3     1140.74     1194.81     16.72 o 
   6   0   3     1414.75     1644.89     22.08 o 
   7   0   3      558.66      538.33     12.65 o 
   8   0   3       83.78       70.61      6.31 o 
   9   0   3       31.98       27.99      7.47 o 
  10   0   3      108.10      123.21      8.92 o 
  11   0   3      256.95      246.50     12.48 o 
  12   0   3      386.15      331.89     14.72 o 
  13   0   3      125.11      116.90     11.27 o 
  14   0   3       24.32       31.76      8.34 o 
  15   0   3      116.16      161.37     13.16 o 
  16   0   3       36.11       19.63     16.68 o 
 -14   1   3        0.69       -4.42     11.06 o 
 -13   1   3       62.89      106.67     41.43 o 
 -12   1   3        8.02       -4.08     14.48 o 
 -11   1   3       18.45       18.58     10.32 o 
 -10   1   3      100.01       84.42      9.62 o 
  -9   1   3      634.74      645.49     20.86 o 
  -8   1   3      130.58      148.92     15.27 o 
  -7   1   3        6.09        8.07      4.52 o 
  -6   1   3      177.56      153.47      9.45 o 
  -5   1   3      606.67      682.87     16.51 o 
  -4   1   3      372.28      385.34      9.78 o 
  -3   1   3      154.73      140.90      6.09 o 
  -2   1   3       11.01       19.01      3.46 o 
  -1   1   3     1831.62     1822.53     20.41 o 
   0   1   3     9301.06     9113.50     75.61 o 
   1   1   3     5974.34     6017.86     65.09 o 
   2   1   3     7521.55     7556.26     61.38 o 
   3   1   3       26.86       25.38      2.13 o 
   4   1   3     1504.85     1523.39     17.93 o 
   5   1   3     1023.32     1053.24     24.66 o 
   7   1   3       14.49       19.61      4.34 o 
   8   1   3        7.99       14.10      4.75 o 
   9   1   3      410.68      391.94     12.73 o 
  10   1   3        0.25        1.16      5.29 o 
  11   1   3       33.37       31.92      7.00 o 
  12   1   3       22.61       10.12      6.26 o 
  13   1   3      268.97      304.70     21.12 o 
  14   1   3      285.83      299.40     16.94 o 
  15   1   3        1.55        4.22      7.80 o 
  16   1   3       53.31       64.16     16.11 o 
 -14   2   3       30.09       16.45     12.33 o 
 -13   2   3      168.60      175.24     24.72 o 
 -12   2   3        6.25       24.05     10.51 o 
 -11   2   3      192.18      196.58     16.98 o 
 -10   2   3      271.17      298.69     13.98 o 
  -9   2   3       99.26       97.30     11.72 o 
  -8   2   3      430.78      432.46     17.47 o 
  -7   2   3      516.76      526.39     14.57 o 
  -6   2   3      409.73      390.96     12.13 o 
  -5   2   3       45.10       54.95      5.48 o 
  -4   2   3      175.22      175.71      7.41 o 
  -3   2   3      389.07      369.23      9.27 o 
  -2   2   3     1000.10     1002.12     14.70 o 
  -1   2   3     4455.84     4306.26     39.98 o 
   0   2   3     2908.53     2776.76     27.31 o 
   1   2   3    27112.71    26503.80    260.33 o 
   2   2   3     9722.61     9931.64    134.87 o 
   3   2   3     1761.25     1781.40     32.39 o 
   4   2   3       84.37       92.82      5.05 o 
   5   2   3      787.10      750.94     13.49 o 
   6   2   3     1457.73     1546.85     21.20 o 
   7   2   3      637.94      736.80     14.94 o 
   8   2   3      598.42      580.01     14.47 o 
   9   2   3      132.42      110.71     11.25 o 
  10   2   3       57.67       51.00      7.24 o 
  11   2   3      814.84      816.93     20.15 o 
  12   2   3      694.93      676.76     19.69 o 
  13   2   3      138.20      146.97     16.07 o 
  14   2   3        0.38       -3.77      6.67 o 
  15   2   3        7.87       -5.83      9.83 o 
  16   2   3        9.52       10.71     16.64 o 
 -14   3   3       11.09       16.11     19.21 o 
 -13   3   3        1.95       -8.52      9.49 o 
 -12   3   3        0.32       -8.46     11.03 o 
 -11   3   3       26.33       16.16      7.30 o 
 -10   3   3        5.72        3.46      6.88 o 
  -9   3   3      554.91      583.14     26.65 o 
  -8   3   3     2172.36     2229.20     33.66 o 
  -7   3   3        9.31       11.11      5.34 o 
  -6   3   3      209.34      220.59     10.15 o 
  -5   3   3      382.77      367.65     11.21 o 
  -4   3   3       48.02       50.49      5.04 o 
  -3   3   3     1712.62     1672.85     21.92 o 
  -2   3   3       40.32       55.30      5.80 o 
  -1   3   3       11.68        5.06      2.85 o 
   0   3   3     1876.40     1951.19     21.65 o 
   1   3   3    14165.30    14204.06    115.32 o 
   2   3   3     9535.01     9754.76    100.06 o 
   3   3   3      740.74      753.45     11.64 o 
   4   3   3     2191.83     2129.39     23.95 o 
   5   3   3      546.04      607.79     11.94 o 
   6   3   3      429.60      387.07     10.48 o 
   7   3   3       37.97       43.00      5.46 o 
   8   3   3        4.66        7.11      7.15 o 
   9   3   3      163.60      172.66      9.57 o 
  10   3   3       12.19       14.64      6.07 o 
  11   3   3       30.10       21.20      6.42 o 
  12   3   3      256.94      259.79     21.06 o 
  13   3   3      144.35      156.81     11.89 o 
  14   3   3       12.51        6.53      7.54 o 
  15   3   3        3.04      -10.38     10.17 o 
  16   3   3       14.77       31.11     17.40 o 
 -13   4   3        1.11       10.45     18.33 o 
 -12   4   3      157.74      172.96     17.25 o 
 -11   4   3       17.93       22.79      7.94 o 
 -10   4   3       96.65       90.07     12.12 o 
  -9   4   3      371.69      399.48     15.31 o 
  -8   4   3     1026.85     1055.21     22.56 o 
  -7   4   3       81.31       76.29      7.49 o 
  -6   4   3      686.62      682.13     16.18 o 
  -5   4   3        4.61        3.16      4.04 o 
  -4   4   3       20.46       17.96      4.24 o 
  -3   4   3     5027.97     5381.51     52.19 o 
  -2   4   3     1931.69     2011.11     24.16 o 
  -1   4   3     1188.86     1271.02     17.26 o 
   0   4   3     2150.98     2070.59     23.49 o 
   1   4   3       32.33       46.52      3.93 o 
   2   4   3     2897.16     2915.77     37.96 o 
   3   4   3      370.75      382.05      9.48 o 
   4   4   3     1928.45     1931.19     23.40 o 
   5   4   3      448.52      498.31     11.51 o 
   6   4   3     1104.82     1163.25     23.05 o 
   7   4   3      190.65      232.70      9.95 o 
   8   4   3      466.01      482.43     14.10 o 
   9   4   3      599.91      586.59     19.33 o 
  10   4   3      336.53      323.51     13.59 o 
  11   4   3      670.95      649.29     18.67 o 
  12   4   3       13.07       14.08      6.93 o 
  13   4   3       12.40        8.89      8.21 o 
  14   4   3       24.29       42.35     12.75 o 
  15   4   3       41.55       62.70     19.96 o 
  16   4   3       76.65       95.21     24.90 o 
 -13   5   3       10.37       -6.28     19.38 o 
 -12   5   3       86.81       76.39     24.40 o 
 -11   5   3       27.57       15.13     10.35 o 
 -10   5   3       17.01       22.66      7.57 o 
  -9   5   3       73.82       70.49      8.74 o 
  -8   5   3      200.01      203.11     11.31 o 
  -7   5   3       25.35       28.13      6.21 o 
  -6   5   3      330.97      350.59     12.24 o 
  -5   5   3      430.94      414.22     12.36 o 
  -4   5   3      443.62      439.41     11.71 o 
  -3   5   3       91.01       98.73      6.25 o 
  -2   5   3      605.96      743.12     13.32 o 
  -1   5   3     1635.52     1827.73     22.59 o 
   0   5   3     2410.48     2403.62     27.06 o 
   1   5   3      545.23      565.39     11.26 o 
   2   5   3        9.35       10.35      3.24 o 
   3   5   3     1071.10     1120.46     20.50 o 
   4   5   3     1003.79      933.48     15.86 o 
   5   5   3       95.93       94.19      6.28 o 
   6   5   3     1840.34     1810.18     25.48 o 
   7   5   3       51.72       47.87      6.30 o 
   8   5   3      746.01      725.95     17.31 o 
   9   5   3      832.47      837.41     24.21 o 
  10   5   3       34.55       48.45      9.76 o 
  11   5   3       26.46       27.26     11.10 o 
  12   5   3        8.41       10.17      6.71 o 
  13   5   3      115.61      115.69     10.98 o 
  14   5   3        8.92       15.63     11.30 o 
  15   5   3        5.35       14.33     16.70 o 
  16   5   3       49.14       36.08     20.96 o 
 -13   6   3        2.04      -26.53     17.69 o 
 -12   6   3        4.16       -6.97     10.27 o 
 -11   6   3       20.76       19.43     11.23 o 
 -10   6   3       11.84        1.95      9.05 o 
  -9   6   3      474.89      485.83     22.56 o 
  -8   6   3       16.23       19.61      6.23 o 
  -7   6   3       12.91       20.22      5.87 o 
  -6   6   3      466.65      469.30     13.90 o 
  -5   6   3      321.63      320.43     10.81 o 
  -4   6   3      427.06      449.88     11.60 o 
  -3   6   3      272.03      296.40     13.63 o 
  -2   6   3       73.95       84.02      5.55 o 
  -1   6   3      525.80      571.64     12.75 o 
   0   6   3        4.42        2.91      3.93 o 
   1   6   3      871.29      849.02     14.84 o 
   2   6   3     2630.15     2724.57     31.29 o 
   3   6   3     1542.55     1599.33     27.70 o 
   4   6   3      191.75      207.49     12.58 o 
   5   6   3     3185.14     3377.48     41.82 o 
   6   6   3       49.69       40.88      6.09 o 
   7   6   3     1004.34      953.04     19.60 o 
   8   6   3       70.82       71.80      7.91 o 
   9   6   3      572.19      554.09     16.93 o 
  10   6   3     1079.99      986.05     29.64 o 
  11   6   3       12.34        6.92      6.17 o 
  12   6   3        4.27       14.17      6.73 o 
  13   6   3        0.33        3.36     11.57 o 
  14   6   3       95.58       69.85     14.25 o 
  15   6   3      124.92      127.73     26.68 o 
 -12   7   3       93.70      116.02     26.72 o 
 -11   7   3      384.10      376.09     23.94 o 
 -10   7   3       10.17       17.94     17.76 o 
  -9   7   3      144.34      128.55     14.87 o 
  -8   7   3      496.27      468.36     26.74 o 
  -7   7   3      236.67      211.35     15.63 o 
  -6   7   3      142.88      151.08     10.81 o 
  -5   7   3       32.07       34.28      5.08 o 
  -4   7   3       60.97       57.39      5.13 o 
  -3   7   3        9.84       22.96      6.81 o 
  -2   7   3     1137.16     1101.48     35.87 o 
  -1   7   3        0.24        7.80      3.51 o 
   0   7   3      174.29      175.31      7.58 o 
   1   7   3       21.11       17.78      4.18 o 
   2   7   3      271.45      277.21      9.62 o 
   3   7   3      139.93      146.09     10.05 o 
   4   7   3       27.99       24.99      5.13 o 
   5   7   3      442.37      458.56     13.43 o 
   6   7   3      419.94      451.67     13.98 o 
   7   7   3      550.77      530.31     15.71 o 
   8   7   3      406.20      388.26     14.49 o 
   9   7   3      631.49      671.03     21.45 o 
  10   7   3       58.94       63.93     13.57 o 
  11   7   3      198.59      192.20     11.91 o 
  12   7   3       37.03       56.88     12.31 o 
  13   7   3       65.97       63.73     13.32 o 
  14   7   3       31.80       11.18     15.29 o 
  15   7   3        1.55        4.87     16.96 o 
 -12   8   3       18.28        4.14     16.45 o 
 -11   8   3      512.67      468.58     27.64 o 
 -10   8   3       16.55        8.56     10.74 o 
  -9   8   3       45.78       41.88     11.47 o 
  -8   8   3      187.64      189.77     16.52 o 
  -7   8   3       88.49       96.52     12.80 o 
  -6   8   3       10.59       10.54      8.03 o 
  -5   8   3      364.78      354.94     18.39 o 
  -4   8   3      487.31      487.19     20.58 o 
  -3   8   3      198.49      198.26     20.29 o 
  -2   8   3       28.15       26.08      3.47 o 
  -1   8   3        0.27        9.62      3.73 o 
   0   8   3      432.47      464.37     11.95 o 
   1   8   3      144.50      147.39      7.90 o 
   2   8   3      230.32      229.72      9.48 o 
   3   8   3      265.27      241.00     21.89 o 
   4   8   3        1.74        3.31      4.74 o 
   5   8   3     1000.75      909.52     19.40 o 
   6   8   3      479.93      450.87     17.72 o 
   7   8   3        9.19       11.60      6.09 o 
   8   8   3       14.05       16.01      6.52 o 
   9   8   3     1369.30     1386.86     48.75 o 
  10   8   3      100.50      128.65     10.33 o 
  11   8   3       52.19       62.70      8.88 o 
  12   8   3       87.94      101.24     14.17 o 
  13   8   3       80.58      119.53     15.54 o 
  14   8   3      129.95      148.63     26.88 o 
  15   8   3       58.74       98.80     25.86 o 
 -11   9   3       89.22       61.19     35.30 o 
 -10   9   3      176.30      192.68     20.83 o 
  -9   9   3      376.78      388.42     47.91 o 
  -8   9   3        3.25        1.86      9.39 o 
  -7   9   3      148.63      110.60     14.16 o 
  -6   9   3       11.30       27.15     11.65 o 
  -5   9   3      274.22      264.57     17.44 o 
  -4   9   3        1.07       -2.17      7.34 o 
  -3   9   3       52.55       64.06     11.91 o 
  -2   9   3      342.85      323.35     17.09 o 
  -1   9   3       20.33       23.06      4.35 o 
   0   9   3      678.59      629.22     22.93 o 
   1   9   3       10.49        5.77      5.47 o 
   2   9   3     1347.75     1343.50     22.89 o 
   3   9   3      189.16      185.39     10.01 o 
   4   9   3      976.23     1005.82     20.83 o 
   5   9   3       91.39       93.02      9.99 o 
   6   9   3       40.86       49.18      7.36 o 
   7   9   3      188.86      198.54     11.86 o 
   8   9   3      193.62      213.79     11.95 o 
   9   9   3      447.68      456.61     17.01 o 
  10   9   3       35.11       44.20     11.20 o 
  11   9   3       69.11       84.68      9.70 o 
  12   9   3        7.41       14.05     10.25 o 
  13   9   3        1.08       -6.01     14.56 o 
  14   9   3       32.54       43.49     19.26 o 
 -11  10   3      261.41      248.75     34.66 o 
 -10  10   3        5.82       24.02     13.04 o 
  -9  10   3       32.43       43.05     14.08 o 
  -8  10   3        7.09       10.08     10.35 o 
  -7  10   3      433.22      409.98     37.64 o 
  -6  10   3       17.41       12.25      9.50 o 
  -5  10   3      324.63      356.24     19.80 o 
  -4  10   3        0.43       -6.63      7.02 o 
  -3  10   3       70.03       62.87     11.05 o 
  -2  10   3       41.71       17.01      8.70 o 
  -1  10   3      893.44      858.16     26.30 o 
   0  10   3       26.44       21.96      5.13 o 
   1  10   3     1774.27     1844.75     27.92 o 
   2  10   3      144.97      145.00      9.55 o 
   3  10   3      730.14      712.45     25.25 o 
   4  10   3        1.89        1.63      5.47 o 
   5  10   3        0.11       -2.70      5.28 o 
   6  10   3        0.03       -1.70      5.65 o 
   7  10   3      345.39      390.90     24.53 o 
   8  10   3       46.62       51.74      8.25 o 
   9  10   3      129.05      142.26     10.91 o 
  10  10   3      300.03      301.66     18.06 o 
  11  10   3       25.54       41.29     11.25 o 
  12  10   3       41.97       71.57     13.09 o 
  13  10   3       15.59       32.87     16.84 o 
  14  10   3       22.04       10.86     18.56 o 
 -10  11   3       78.85       97.84     17.45 o 
  -9  11   3        0.17       12.25     11.59 o 
  -8  11   3       21.60       26.03     12.06 o 
  -7  11   3      671.39      624.17     27.99 o 
  -6  11   3       69.98       77.99     31.06 o 
  -5  11   3        0.60       -6.35      8.07 o 
  -4  11   3       98.92       90.60     13.30 o 
  -3  11   3      148.03      139.20     14.37 o 
  -2  11   3      556.79      564.49     23.29 o 
  -1  11   3      169.87      181.08     14.77 o 
   0  11   3      107.96       83.47     15.83 o 
   1  11   3       40.61       39.31      6.54 o 
   2  11   3        4.38       16.09      7.28 o 
   3  11   3       65.75       88.84      8.82 o 
   4  11   3       30.89       26.25      9.92 o 
   5  11   3        5.59       11.16      6.30 o 
   6  11   3     1184.47     1176.95     25.71 o 
   7  11   3      150.52      167.84     11.68 o 
   8  11   3       34.84       46.04      8.34 o 
   9  11   3       22.70       39.07      8.15 o 
  10  11   3      118.86      141.52     17.16 o 
  11  11   3       18.30       28.25     10.64 o 
  12  11   3       21.83       31.11     17.54 o 
  13  11   3       14.24       20.64     16.75 o 
  -9  12   3        8.59       -0.03     11.86 o 
  -8  12   3       49.12       34.49     13.25 o 
  -7  12   3       88.97       81.15     15.65 o 
  -6  12   3      295.26      250.16     20.39 o 
  -5  12   3      305.65      276.62     20.47 o 
  -4  12   3       78.19       70.78     13.57 o 
  -3  12   3       28.19       27.58     10.03 o 
  -2  12   3      123.02      135.05     14.83 o 
  -1  12   3       57.25       45.24     10.77 o 
   0  12   3      743.25      717.34     39.17 o 
   1  12   3      113.41      136.73     13.89 o 
   2  12   3      241.75      244.90     12.86 o 
   3  12   3       22.99       19.82      6.42 o 
   4  12   3        5.54        7.76      6.28 o 
   5  12   3      815.60      771.27     26.94 o 
   6  12   3      366.65      383.46     18.71 o 
   7  12   3       83.63       95.33     10.23 o 
   8  12   3       54.65       53.40      8.79 o 
   9  12   3       21.72       31.86      7.91 o 
  10  12   3        0.05        0.10      8.34 o 
  11  12   3       96.01      117.45     15.53 o 
  12  12   3       24.18       10.42     16.43 o 
  -8  13   3       11.06        3.53     12.65 o 
  -7  13   3       35.46       41.12     15.41 o 
  -6  13   3       97.93       97.41     16.89 o 
  -5  13   3        2.19      -12.28      8.18 o 
  -4  13   3      162.56      155.13     17.05 o 
  -3  13   3      685.09      668.79     29.87 o 
  -2  13   3      300.68      317.48     20.39 o 
  -1  13   3        1.80        8.69      9.51 o 
   0  13   3        4.89       -7.79      7.77 o 
   1  13   3        1.72       -8.01      8.02 o 
   2  13   3        8.08       -0.37      8.88 o 
   3  13   3      163.59      156.51     15.23 o 
   4  13   3        1.22       -3.21      9.16 o 
   5  13   3      196.39      223.33     13.77 o 
   6  13   3      102.08      115.66     21.19 o 
   7  13   3      139.94      156.76     20.04 o 
   8  13   3       35.86       29.81      8.67 o 
   9  13   3       88.87      118.79     11.80 o 
  10  13   3        4.16       33.97     18.29 o 
  11  13   3        0.03       -3.15     14.80 o 
  -7  14   3       35.12       37.44     14.50 o 
  -6  14   3        0.25        8.79     12.25 o 
  -5  14   3       10.80        6.19     17.18 o 
  -4  14   3      335.25      324.56     23.17 o 
  -3  14   3      156.54      158.87     18.29 o 
  -2  14   3       75.94       84.78     14.58 o 
  -1  14   3       51.40       52.29     12.43 o 
   0  14   3        0.97        9.65      9.40 o 
   1  14   3        0.01       -2.92      8.42 o 
   2  14   3       64.50       67.28     13.10 o 
   3  14   3      290.92      263.39     19.60 o 
   4  14   3      172.93      153.39     24.36 o 
   5  14   3       88.40       88.74     13.94 o 
   6  14   3       78.96       70.61     12.32 o 
   7  14   3       44.43       37.22     12.21 o 
   8  14   3       50.91       42.72     14.46 o 
   9  14   3        8.91       30.32     15.85 o 
  10  14   3      160.50      206.73     47.55 o 
  -6  15   3        4.39       -0.64     12.15 o 
  -5  15   3       13.66       30.05     13.52 o 
  -4  15   3        0.24      -15.16     10.11 o 
  -3  15   3       41.21       27.24     12.76 o 
  -2  15   3       77.21       70.66     15.38 o 
  -1  15   3        3.80        2.34     11.25 o 
   0  15   3        6.90        9.51     10.30 o 
   1  15   3      351.59      387.72     23.60 o 
   2  15   3       83.30       86.39     14.87 o 
   3  15   3        2.82       -1.47     23.58 o 
   4  15   3      249.41      245.73     20.19 o 
   5  15   3        4.08        2.55     17.45 o 
   6  15   3       83.03       94.10     15.14 o 
   7  15   3      185.85      219.37     26.28 o 
   8  15   3        2.12       36.64      9.72 o 
   9  15   3       10.92       28.28     14.33 o 
  -4  16   3        2.35       -4.82     13.05 o 
  -3  16   3        9.17       12.29     14.40 o 
  -2  16   3        1.13      -13.83     11.06 o 
  -1  16   3       94.99       91.32     16.75 o 
   0  16   3      111.44      119.79     33.17 o 
   1  16   3        0.63      -10.95     10.08 o 
   2  16   3       48.92       23.69     12.58 o 
   3  16   3      112.47       90.83     23.39 o 
   4  16   3       50.89       72.89     15.02 o 
   5  16   3      449.44      490.77     27.10 o 
   6  16   3       82.88      135.49     20.21 o 
   7  16   3       53.28       66.66     14.23 o 
   0  17   3       45.50       11.45     27.00 o 
   1  17   3        0.25       14.41     12.29 o 
   2  17   3        5.32        8.02     12.06 o 
   3  17   3        2.85       -7.63     32.14 o 
   4  17   3      102.49       85.63     23.66 o 
  -3 -15   4        0.48       -2.95     13.60 o 
  -2 -15   4       13.42        6.07     15.70 o 
  -1 -15   4       14.78       25.40     17.62 o 
   0 -15   4       34.27       23.77     12.93 o 
   1 -15   4        7.73        7.05     11.87 o 
   2 -15   4        2.32       -2.59     11.00 o 
   3 -15   4      202.96      218.79     25.60 o 
   4 -15   4       68.70       90.80     16.73 o 
   5 -15   4       25.54        8.91     27.67 o 
  -5 -14   4      285.23      324.36     46.02 o 
  -4 -14   4        2.00       -4.79     14.83 o 
  -3 -14   4       66.74       93.58     24.05 o 
  -2 -14   4        0.56        2.92     15.09 o 
  -1 -14   4      245.47      232.23     20.08 o 
   0 -14   4      106.18       73.72     14.68 o 
   1 -14   4       35.61       35.71     11.83 o 
   2 -14   4        5.36       -2.72      9.31 o 
   3 -14   4        0.53       11.22     10.97 o 
   4 -14   4        0.00       -3.71     10.08 o 
   5 -14   4      145.14      126.19     16.96 o 
   6 -14   4      141.81      113.21     24.50 o 
   7 -14   4      175.16      188.74     20.65 o 
  -7 -13   4        1.94        0.43      9.76 o 
  -6 -13   4      252.90      270.74     22.08 o 
  -5 -13   4        0.03        2.58      9.95 o 
  -4 -13   4      114.53      111.75     23.88 o 
  -3 -13   4        0.41       -2.98     13.60 o 
  -2 -13   4       15.59        9.79     19.59 o 
  -1 -13   4       23.10       10.07     13.19 o 
   0 -13   4        1.13       -4.02     13.31 o 
   1 -13   4      613.04      619.57     51.04 o 
   2 -13   4       29.83       33.53     11.12 o 
   3 -13   4        0.58        4.65      8.81 o 
   4 -13   4        2.35       20.94     10.37 o 
   5 -13   4        0.08       -5.95     11.15 o 
   6 -13   4      207.10      165.69     18.33 o 
   7 -13   4      300.35      260.59     21.36 o 
   8 -13   4        1.83       -1.54     10.45 o 
   9 -13   4        0.86      -17.91     27.50 o 
  -8 -12   4       96.16       99.72     17.20 o 
  -7 -12   4       31.43       23.91     11.95 o 
  -6 -12   4        1.15        2.12     10.51 o 
  -5 -12   4      191.41      238.44     19.40 o 
  -4 -12   4        8.86        9.69     14.01 o 
  -3 -12   4      158.77      166.77     32.03 o 
  -2 -12   4      338.35      332.96     26.95 o 
  -1 -12   4      111.95      130.50     20.63 o 
   0 -12   4       41.11       42.34     11.32 o 
   1 -12   4        4.60       -3.01      8.09 o 
   2 -12   4       10.10       18.66      9.82 o 
   3 -12   4       59.11       41.92     14.83 o 
   4 -12   4       21.73       13.06      8.97 o 
   5 -12   4      151.83      118.12     21.42 o 
   6 -12   4     1109.95      981.05     34.31 o 
   7 -12   4       53.36       63.80     14.62 o 
   8 -12   4      106.92       96.16     26.39 o 
   9 -12   4      151.42      190.60     19.81 o 
  10 -12   4        4.27       15.87     12.50 o 
  -9 -11   4        5.49       12.84     11.84 o 
  -8 -11   4       11.60       17.85     11.41 o 
  -7 -11   4       36.43       50.17     13.05 o 
  -6 -11   4       18.40       32.11     11.76 o 
  -5 -11   4       42.60       55.57     12.06 o 
  -4 -11   4      398.60      458.02     27.13 o 
  -3 -11   4      246.26      212.17     12.71 o 
  -2 -11   4      194.31      222.62     12.85 o 
  -1 -11   4       39.21       43.89      7.59 o 
   0 -11   4      273.37      285.78     13.45 o 
   1 -11   4      125.17      116.08     17.19 o 
   2 -11   4        4.48        9.95      8.25 o 
   3 -11   4        1.80        4.37      7.71 o 
   4 -11   4      780.67      681.74     26.30 o 
   5 -11   4      236.39      251.45     18.16 o 
   6 -11   4        4.50       12.90     10.79 o 
   7 -11   4      670.69      613.96     26.40 o 
   8 -11   4      129.75      158.95     17.02 o 
   9 -11   4        1.73        1.20      8.56 o 
  10 -11   4        5.69       -2.80     11.02 o 
  11 -11   4       27.86       22.70     12.18 o 
 -10 -10   4        3.51        5.89     11.41 o 
  -9 -10   4       25.05       19.45     12.41 o 
  -8 -10   4        1.89        4.70     10.17 o 
  -7 -10   4        1.24        7.75     14.78 o 
  -6 -10   4        4.59       -1.41      8.46 o 
  -5 -10   4      321.05      283.99     19.44 o 
  -4 -10   4        1.87        3.78      8.39 o 
  -3 -10   4      109.16      108.49      9.82 o 
  -2 -10   4       55.42       44.35      7.75 o 
  -1 -10   4       75.23       90.77      9.17 o 
   0 -10   4       45.62       24.85      6.52 o 
   1 -10   4       12.10       15.96      5.54 o 
   2 -10   4        8.26        4.03      4.75 o 
   3 -10   4      231.85      212.53     27.73 o 
   4 -10   4      304.11      319.81     24.14 o 
   5 -10   4        7.49       16.68      8.65 o 
   6 -10   4      552.58      534.16     23.07 o 
   7 -10   4      181.07      162.74     15.69 o 
   8 -10   4        3.68       -0.66      8.03 o 
   9 -10   4        2.54      -17.74     17.32 o 
  10 -10   4      122.33      153.11     17.10 o 
  11 -10   4      209.69      220.14     20.41 o 
  12 -10   4      569.92      638.38     36.69 o 
 -11  -9   4       43.68       69.15     16.78 o 
 -10  -9   4       69.49       90.33     17.18 o 
  -9  -9   4        0.03       -6.31     10.50 o 
  -8  -9   4       61.91       79.83     14.75 o 
  -7  -9   4       18.20       24.01     11.23 o 
  -6  -9   4      418.58      416.89     24.04 o 
  -5  -9   4        6.73       -0.75      8.19 o 
  -4  -9   4      122.45      133.62     10.05 o 
  -3  -9   4        7.97        6.97      6.14 o 
  -2  -9   4      353.97      353.78     13.98 o 
  -1  -9   4      473.48      475.53     15.46 o 
   0  -9   4        8.93        9.54      6.20 o 
   1  -9   4      476.50      468.18     14.29 o 
   2  -9   4      452.55      459.74     14.09 o 
   3  -9   4      132.47      137.12      8.24 o 
   4  -9   4        0.46        5.31      7.26 o 
   5  -9   4      904.39      815.80     26.72 o 
   6  -9   4       80.97       82.11     11.60 o 
   7  -9   4      201.89      210.34     27.44 o 
   8  -9   4       60.30       57.34     11.25 o 
   9  -9   4       20.07        8.74      8.88 o 
  10  -9   4      421.61      393.38     22.43 o 
  11  -9   4      394.17      398.06     23.68 o 
  12  -9   4       11.06       20.27     14.02 o 
  13  -9   4        0.98       -7.49      9.82 o 
 -11  -8   4      123.77      165.57     30.79 o 
 -10  -8   4       25.40       47.71     14.75 o 
  -9  -8   4        3.83        2.30     10.42 o 
  -8  -8   4       81.80       90.71     17.34 o 
  -7  -8   4      248.25      253.02     26.75 o 
  -6  -8   4      326.50      307.16     20.23 o 
  -5  -8   4        1.05        4.56      8.56 o 
  -4  -8   4       36.27       56.36      7.80 o 
  -3  -8   4      134.25      131.71      9.42 o 
  -2  -8   4      413.82      396.44     14.15 o 
  -1  -8   4      296.78      289.23     11.86 o 
   0  -8   4      150.48      136.48      8.62 o 
   1  -8   4      569.25      580.05     14.97 o 
   2  -8   4      561.43      542.42     22.89 o 
   3  -8   4      357.26      331.22     14.58 o 
   4  -8   4      744.93      721.72     14.93 o 
   5  -8   4     3044.92     2891.39     56.52 o 
   6  -8   4      117.26      127.94     12.93 o 
   7  -8   4      152.15      154.27     16.32 o 
   8  -8   4      236.66      221.28     16.22 o 
   9  -8   4      135.89      125.72     14.17 o 
  10  -8   4        2.54        8.86      8.46 o 
  11  -8   4        6.59       25.57     11.68 o 
  12  -8   4        0.85       18.68     10.68 o 
  13  -8   4       44.04       38.30     13.22 o 
  14  -8   4        2.04       -6.08     12.52 o 
 -12  -7   4        0.82       16.34     12.86 o 
 -11  -7   4       64.41       70.94     18.87 o 
 -10  -7   4       54.45       35.12     12.83 o 
  -9  -7   4      182.31      195.18     19.21 o 
  -8  -7   4       68.54       59.00     13.18 o 
  -7  -7   4        7.10        4.86      8.92 o 
  -6  -7   4      892.49      822.85     29.46 o 
  -5  -7   4      406.24      376.44     20.27 o 
  -4  -7   4       31.99       36.02      7.00 o 
  -3  -7   4     1619.69     1668.44     40.40 o 
  -2  -7   4       34.83       51.23      9.54 o 
  -1  -7   4     1774.78     1680.20     28.52 o 
   0  -7   4     1042.47      963.00     18.83 o 
   1  -7   4     1479.45     1410.40     22.87 o 
   2  -7   4        0.04        0.68      3.82 o 
   3  -7   4      268.96      279.45      9.98 o 
   4  -7   4      466.60      512.93     27.14 o 
   5  -7   4      126.24      141.95      8.05 o 
   6  -7   4     1074.62     1021.42     31.55 o 
   7  -7   4      248.63      253.45     15.49 o 
   8  -7   4      166.62      143.01     13.19 o 
   9  -7   4       27.10       31.32      8.83 o 
  10  -7   4      153.06      142.75     14.68 o 
  11  -7   4        0.99        6.04      8.11 o 
  12  -7   4       29.55       38.60     20.30 o 
  13  -7   4      145.25      161.26     17.93 o 
  14  -7   4        6.55      -10.71      9.19 o 
 -12  -6   4       13.58        2.77     11.63 o 
 -11  -6   4       31.32       17.98     15.03 o 
 -10  -6   4        0.32       -8.70      9.66 o 
  -9  -6   4       10.49       13.96     13.13 o 
  -8  -6   4       73.88       39.17     21.66 o 
  -7  -6   4      112.22      114.21     14.42 o 
  -6  -6   4       37.82       51.73     11.02 o 
  -5  -6   4      123.95      118.72     13.27 o 
  -4  -6   4     1216.44     1200.21     20.78 o 
  -3  -6   4     1087.09     1078.94     19.63 o 
  -2  -6   4     2063.27     1949.48     27.34 o 
  -1  -6   4      328.66      284.91     12.34 o 
   0  -6   4       35.63       44.85      5.44 o 
   1  -6   4        8.33        9.76      3.98 o 
   2  -6   4      362.06      337.17     10.30 o 
   3  -6   4      430.75      457.28     11.67 o 
   4  -6   4      698.34      729.27     14.74 o 
   5  -6   4       86.32       91.89      6.14 o 
   6  -6   4      990.75      883.48     16.85 o 
   7  -6   4       32.50       36.97      5.24 o 
   8  -6   4     1533.39     1524.53     26.00 o 
   9  -6   4     1684.11     1580.01     51.31 o 
  10  -6   4       13.27       14.93     11.21 o 
  11  -6   4       38.44       31.65      9.90 o 
  12  -6   4        7.53       -3.99      7.88 o 
  13  -6   4        0.08        5.92      8.64 o 
  14  -6   4        2.43       16.45     11.03 o 
  15  -6   4        0.12      -14.67      9.78 o 
 -13  -5   4      126.00      130.33     20.05 o 
 -12  -5   4       11.22      -16.14     10.76 o 
 -11  -5   4        0.68       -6.50      9.86 o 
 -10  -5   4       95.53      122.00     36.59 o 
  -9  -5   4       75.55       64.46     13.25 o 
  -8  -5   4       46.16       52.81     12.07 o 
  -7  -5   4      134.09      123.43     16.01 o 
  -6  -5   4        6.25        5.59      8.02 o 
  -5  -5   4      372.52      383.84     19.05 o 
  -4  -5   4        0.04       -0.48      4.60 o 
  -3  -5   4      190.02      214.85      9.12 o 
  -2  -5   4       92.73       81.08      5.99 o 
  -1  -5   4     3625.88     3737.36     40.61 o 
   0  -5   4      301.01      310.58      9.72 o 
   1  -5   4        2.27        2.76      3.32 o 
   2  -5   4     1672.95     1629.51     40.66 o 
   3  -5   4     2102.98     2104.39     26.74 o 
   4  -5   4      543.24      532.37     16.73 o 
   5  -5   4     2054.96     1944.27     30.54 o 
   6  -5   4      972.73      949.76     26.85 o 
   7  -5   4      182.05      165.19     13.37 o 
   8  -5   4      651.76      627.76     15.60 o 
   9  -5   4      275.84      289.15     14.09 o 
  10  -5   4       11.34       -0.48      5.18 o 
  11  -5   4       15.58       21.08      6.48 o 
  12  -5   4      120.81      130.31     25.47 o 
  13  -5   4      181.78      195.80     17.48 o 
  14  -5   4        0.33      -16.55     11.03 o 
  15  -5   4      273.69      304.25     22.56 o 
 -13  -4   4      110.41      139.44     19.61 o 
 -12  -4   4       20.88        0.78     12.20 o 
 -11  -4   4       61.04       66.36     14.20 o 
 -10  -4   4      167.74      149.02     22.30 o 
  -9  -4   4        0.59       -8.96      9.19 o 
  -8  -4   4        0.91      -14.61     13.89 o 
  -7  -4   4      335.54      338.22     19.88 o 
  -6  -4   4       28.41       34.39      9.93 o 
  -5  -4   4      169.92      185.73     14.09 o 
  -4  -4   4      417.05      450.22     20.20 o 
  -3  -4   4      916.02      840.18     25.02 o 
  -2  -4   4      255.86      260.43     12.72 o 
  -1  -4   4      964.94     1050.85     16.55 o 
   0  -4   4      644.08      657.12     12.92 o 
   1  -4   4        4.50        2.84      2.96 o 
   2  -4   4      298.89      292.28     10.75 o 
   3  -4   4       32.21       28.30      4.02 o 
   4  -4   4      280.84      295.92      8.88 o 
   5  -4   4       49.83       52.18      4.94 o 
   6  -4   4      143.06      136.31      7.66 o 
   7  -4   4       12.51        1.44      3.99 o 
   8  -4   4     1288.65     1256.52     28.21 o 
   9  -4   4      904.34      896.97     19.88 o 
  10  -4   4      149.45      159.46      9.97 o 
  11  -4   4        0.66       -2.48      5.16 o 
  12  -4   4      114.49      104.65     11.94 o 
  13  -4   4       89.13      100.18     10.31 o 
  14  -4   4       35.49       51.17     12.46 o 
  15  -4   4        9.15       15.32      9.99 o 
 -13  -3   4      107.80      156.18     20.14 o 
 -12  -3   4        0.04        9.82     12.64 o 
 -11  -3   4        6.48       23.12     11.58 o 
 -10  -3   4       16.09       14.49     11.18 o 
  -9  -3   4        0.49        4.62      9.30 o 
  -8  -3   4      207.93      223.32     17.08 o 
  -7  -3   4      698.84      669.28     24.90 o 
  -6  -3   4      957.64      902.29     27.98 o 
  -5  -3   4       85.24       69.82     10.45 o 
  -4  -3   4       46.53       42.21      9.75 o 
  -3  -3   4      798.67      913.56     23.34 o 
  -2  -3   4      924.63      927.86     10.63 o 
  -1  -3   4       86.37      104.78     10.39 o 
   0  -3   4        8.43       12.15      3.01 o 
   1  -3   4       32.08       29.32      3.78 o 
   2  -3   4       99.40      114.23      5.70 o 
   3  -3   4      133.05      137.41      7.24 o 
   4  -3   4     1209.47     1262.87     18.34 o 
   5  -3   4      733.48      838.33     19.91 o 
   6  -3   4      896.44      908.69     16.56 o 
   7  -3   4      651.78      606.25     14.04 o 
   8  -3   4      681.68      620.78     21.39 o 
   9  -3   4      203.66      180.01      9.69 o 
  10  -3   4      445.12      458.31     14.98 o 
  11  -3   4      113.65       94.75      9.03 o 
  12  -3   4        0.18       -8.10      5.40 o 
  13  -3   4       18.96       35.63      8.07 o 
  14  -3   4       77.13       94.82     13.48 o 
  15  -3   4       22.29       21.73     10.35 o 
  16  -3   4        1.25        8.36     15.37 o 
 -13  -2   4        9.98       30.40     16.96 o 
 -12  -2   4        7.86       22.27     12.36 o 
 -11  -2   4       58.00       40.90     14.84 o 
 -10  -2   4      381.56      408.15     23.37 o 
  -9  -2   4      585.90      507.97     26.97 o 
  -8  -2   4       30.08       36.59     10.32 o 
  -7  -2   4      577.16      537.64     26.42 o 
  -6  -2   4       59.09       50.25      9.47 o 
  -5  -2   4      425.81      463.84     19.11 o 
  -4  -2   4        7.47        1.51      5.45 o 
  -3  -2   4       11.52       12.73      6.29 o 
  -2  -2   4       10.94       22.73      5.90 o 
  -1  -2   4     4249.33     4390.75     35.07 o 
   0  -2   4     2604.61     2545.16     27.15 o 
   1  -2   4      503.36      549.86     10.43 o 
   2  -2   4      608.57      642.16     11.47 o 
   3  -2   4        0.96       -0.50      2.61 o 
   4  -2   4      697.84      756.59     13.19 o 
   5  -2   4      907.30      945.91     15.59 o 
   6  -2   4      149.33      153.90      7.69 o 
   7  -2   4      426.83      412.29     11.58 o 
   8  -2   4       10.33        9.39      4.33 o 
   9  -2   4        0.02       -3.68      4.09 o 
  10  -2   4      205.92      227.83     11.31 o 
  11  -2   4      107.56      124.62      9.61 o 
  12  -2   4      288.83      271.13     19.60 o 
  13  -2   4      536.99      516.17     18.53 o 
  14  -2   4      753.28      852.57     51.31 o 
  15  -2   4       91.42      111.08     12.25 o 
  16  -2   4        1.09       -0.65      8.43 o 
 -13  -1   4       28.85       28.68     13.43 o 
 -12  -1   4        8.90        2.65     10.05 o 
 -11  -1   4        5.28       -0.04     10.16 o 
 -10  -1   4        0.75       17.29     10.02 o 
  -9  -1   4       77.49      100.45     15.67 o 
  -8  -1   4     2067.47     1885.38    125.83 o 
  -7  -1   4      180.85      181.78     12.84 o 
  -6  -1   4       93.36      102.04      6.25 o 
  -5  -1   4       83.40       78.19      9.38 o 
  -4  -1   4        5.70       15.79      6.12 o 
  -3  -1   4     3189.89     3249.39     47.33 o 
  -2  -1   4     2306.35     2137.04     34.14 o 
  -1  -1   4     6334.93     6399.27     55.67 o 
   0  -1   4     1774.33     1693.29     19.70 o 
   1  -1   4     4301.77     4214.79     39.41 o 
   2  -1   4       77.53       64.76      4.14 o 
   3  -1   4      225.43      217.40      6.74 o 
   4  -1   4      151.42      145.83      6.41 o 
   5  -1   4      111.85       99.99      5.36 o 
   6  -1   4     1161.98     1084.15     17.36 o 
   7  -1   4      621.05      706.39     14.59 o 
   8  -1   4       18.45       21.22      4.80 o 
   9  -1   4      229.44      268.63     11.16 o 
  10  -1   4     1089.41     1081.85     22.25 o 
  11  -1   4      614.86      567.89     17.15 o 
  12  -1   4        4.69        3.97      6.05 o 
  13  -1   4        0.33       -5.75      6.23 o 
  14  -1   4        1.75       -0.04      6.82 o 
  15  -1   4       69.17       67.31     10.20 o 
  16  -1   4       22.17       41.30     10.17 o 
 -13   0   4       13.12       13.39     12.24 o 
 -12   0   4        0.68        1.20     10.58 o 
 -11   0   4       70.67       60.56     13.48 o 
 -10   0   4      606.85      595.74     37.68 o 
  -9   0   4       51.38       68.66     11.50 o 
  -8   0   4     1058.40     1019.34     22.40 o 
  -7   0   4       88.70       83.16      9.48 o 
  -6   0   4       42.95       36.94      6.81 o 
  -5   0   4      548.76      528.24     18.23 o 
  -4   0   4     4827.95     4824.24     47.40 o 
  -3   0   4       92.25      119.77      5.64 o 
  -2   0   4     2344.59     2436.73     22.77 o 
  -1   0   4     1182.03     1191.78     28.10 o 
   0   0   4     1127.38     1120.93     14.86 o 
   1   0   4       27.36       29.45      3.45 o 
   2   0   4       48.60       46.19      5.03 o 
   3   0   4     3987.42     3879.70     36.54 o 
   4   0   4      621.51      628.81     18.56 o 
   5   0   4     2083.89     2115.97     24.39 o 
   6   0   4      952.43      927.99     15.33 o 
   7   0   4       89.86      135.78      9.55 o 
   8   0   4       20.12       24.47      4.81 o 
   9   0   4      249.80      268.64     16.46 o 
  10   0   4      134.45      133.51      8.92 o 
  11   0   4       69.85       86.44      8.57 o 
  12   0   4       46.64       45.55      7.82 o 
  13   0   4       79.01       89.28     12.16 o 
  14   0   4       12.37       30.83      9.13 o 
  15   0   4      100.86      120.32     13.20 o 
  16   0   4       13.81        8.16     11.03 o 
 -13   1   4       82.01       76.80     15.74 o 
 -12   1   4      226.69      254.47     20.67 o 
 -11   1   4      424.82      423.86     29.36 o 
 -10   1   4      430.01      445.15     23.27 o 
  -9   1   4        4.81        2.19      8.06 o 
  -8   1   4     2384.50     2385.70     34.18 o 
  -7   1   4      515.32      531.95     14.71 o 
  -6   1   4      518.36      531.36     13.65 o 
  -5   1   4      109.89      123.68      7.35 o 
  -4   1   4        1.50       10.04      3.98 o 
  -3   1   4      658.82      642.05     12.24 o 
  -2   1   4      196.16      209.95      7.32 o 
  -1   1   4       21.68       15.47      3.76 o 
   0   1   4     3916.75     3947.94     45.38 o 
   1   1   4    10473.98    10455.74    108.58 o 
   2   1   4     8989.77     9026.16     99.01 o 
   3   1   4        0.97       -2.51      1.67 o 
   4   1   4      205.27      190.55      5.03 o 
   5   1   4      267.79      290.56     13.17 o 
   6   1   4      298.70      334.38      8.96 o 
   7   1   4      643.15      721.69     18.45 o 
   8   1   4      144.29      152.66      8.18 o 
   9   1   4      901.48      951.96     39.08 o 
  10   1   4     1680.89     1596.97     27.10 o 
  11   1   4      345.80      296.14     13.10 o 
  12   1   4      891.93      893.12     22.21 o 
  13   1   4       92.56       80.96      9.68 o 
  14   1   4       84.44       74.86     10.01 o 
  15   1   4       47.99       36.75      9.25 o 
 -13   2   4       92.57       92.22     15.93 o 
 -12   2   4       39.09       51.40     13.24 o 
 -11   2   4       28.27       20.26     11.46 o 
 -10   2   4      160.59      155.89     15.61 o 
  -9   2   4      339.68      336.70     14.63 o 
  -8   2   4      211.17      206.54     11.26 o 
  -7   2   4       30.90       26.90      6.26 o 
  -6   2   4      218.62      215.67     13.11 o 
  -5   2   4      792.07      742.96     15.77 o 
  -4   2   4      872.09      897.96     16.18 o 
  -3   2   4     2493.93     2688.98     31.29 o 
  -2   2   4       37.29       39.65      4.18 o 
  -1   2   4      292.17      304.60     14.07 o 
   0   2   4     2924.17     2872.25     32.39 o 
   1   2   4    25364.79    25211.53    203.48 o 
   2   2   4     1058.16     1077.56     11.33 o 
   3   2   4     2159.33     2205.28     31.36 o 
   4   2   4      172.94      167.32     18.13 o 
   5   2   4      307.80      330.76     18.40 o 
   6   2   4      355.20      369.90     10.83 o 
   7   2   4     2889.95     2947.71     34.08 o 
   8   2   4      361.19      331.86     11.52 o 
   9   2   4     2013.93     1921.26     28.74 o 
  10   2   4       10.25       -2.36      5.36 o 
  11   2   4       21.75       15.35      6.22 o 
  12   2   4      152.74      134.53     13.30 o 
  13   2   4      215.27      229.25     13.19 o 
  14   2   4      135.34      116.26     11.17 o 
  15   2   4       34.78       46.49      9.97 o 
  16   2   4       10.23       11.33     16.93 o 
 -13   3   4       62.73       81.83     15.31 o 
 -12   3   4        4.98        2.42      9.24 o 
 -11   3   4        2.25       -6.19      9.95 o 
 -10   3   4       27.03       22.84      7.73 o 
  -9   3   4      553.18      564.07     18.19 o 
  -8   3   4     1798.69     1794.25     32.56 o 
  -7   3   4       27.16       11.32      8.28 o 
  -6   3   4        1.47        7.04      6.25 o 
  -5   3   4     1645.82     1696.00     32.50 o 
  -4   3   4      496.63      560.87     13.37 o 
  -3   3   4      180.47      177.12      7.92 o 
  -2   3   4      367.55      385.29     10.00 o 
  -1   3   4      440.00      489.01     10.64 o 
   0   3   4      569.95      596.22     11.28 o 
   1   3   4    12295.78    12181.22    100.85 o 
   2   3   4      592.75      650.31     14.43 o 
   3   3   4      220.66      249.90      5.22 o 
   4   3   4       52.90       58.26      5.26 o 
   5   3   4     1120.61     1066.45     15.39 o 
   6   3   4       57.79       83.29      6.40 o 
   7   3   4       20.49       17.01      4.56 o 
   8   3   4      136.60      137.92      8.10 o 
   9   3   4       22.99       28.95      6.15 o 
  10   3   4        1.05       -1.54      5.46 o 
  11   3   4       31.77       19.86      6.66 o 
  12   3   4      166.55      160.36     17.00 o 
  13   3   4      181.45      196.75     12.77 o 
  14   3   4       92.63       78.96     10.44 o 
  15   3   4      324.41      322.58     20.70 o 
  16   3   4      375.49      469.64     40.22 o 
 -13   4   4       10.59       31.58     19.12 o 
 -12   4   4       12.86       17.03     11.70 o 
 -11   4   4        0.23       -6.59     29.68 o 
 -10   4   4       21.60       31.46      8.24 o 
  -9   4   4      188.68      198.38     12.10 o 
  -8   4   4      246.62      272.89     13.06 o 
  -7   4   4       26.00       30.18      6.67 o 
  -6   4   4       80.92       97.26      7.88 o 
  -5   4   4       70.39       63.35      6.56 o 
  -4   4   4      418.30      468.39     20.70 o 
  -3   4   4     2614.57     2689.70     32.13 o 
  -2   4   4     1270.37     1201.77     18.40 o 
  -1   4   4        4.33        0.18      3.13 o 
   0   4   4      109.68      102.35      5.43 o 
   1   4   4     1536.08     1535.74     19.66 o 
   2   4   4     2181.96     2204.49     25.01 o 
   3   4   4        1.36        1.50      3.31 o 
   4   4   4      987.59     1026.90     16.08 o 
   5   4   4      193.98      198.14      8.51 o 
   6   4   4       35.25       37.95      4.92 o 
   7   4   4        8.30       -0.28      4.17 o 
   8   4   4      873.21      810.19     19.55 o 
   9   4   4      547.94      537.99     15.50 o 
  10   4   4      150.60      150.82     14.96 o 
  11   4   4      733.58      717.22     19.30 o 
  12   4   4       88.65       73.79      8.95 o 
  13   4   4      187.93      216.52     13.24 o 
  14   4   4       18.70       20.95     12.85 o 
  15   4   4       20.37       24.69     17.66 o 
  16   4   4      133.25      132.69     26.07 o 
 -13   5   4       17.92       31.52     22.85 o 
 -12   5   4        1.50       -1.81     19.03 o 
 -11   5   4       15.30       21.95     19.96 o 
 -10   5   4      313.48      325.68     19.53 o 
  -9   5   4      215.82      211.22     12.45 o 
  -8   5   4       44.47       47.13      7.61 o 
  -7   5   4       19.31       17.67      6.22 o 
  -6   5   4       34.85       39.95      8.23 o 
  -5   5   4     1994.77     1971.77     28.85 o 
  -4   5   4      234.15      225.36      9.60 o 
  -3   5   4       15.34       30.12      4.67 o 
  -1   5   4      219.74      238.02     12.34 o 
   0   5   4      130.20      122.56      6.39 o 
   1   5   4      480.87      459.00     10.72 o 
   2   5   4      443.71      486.22     10.84 o 
   3   5   4       65.59       54.23      4.62 o 
   4   5   4      330.93      331.51     14.79 o 
   5   5   4     3224.91     3277.95     36.19 o 
   6   5   4      969.39      905.75     16.58 o 
   7   5   4       48.87       60.08      8.67 o 
   8   5   4        2.64        2.50      5.44 o 
   9   5   4        0.46        0.55      5.58 o 
  10   5   4       52.31       56.59      8.41 o 
  11   5   4      163.08      154.69     11.36 o 
  12   5   4       32.97       29.49      8.15 o 
  13   5   4      108.50      111.16     10.74 o 
  14   5   4      157.49      185.19     16.11 o 
  15   5   4       21.66       12.08     16.26 o 
  16   5   4       66.46       89.20     23.41 o 
 -12   6   4      225.76      296.35     37.07 o 
 -11   6   4      253.54      266.96     25.23 o 
 -10   6   4      197.01      173.03     39.89 o 
  -9   6   4      906.55      913.83     29.87 o 
  -8   6   4       36.53       32.59      7.33 o 
  -7   6   4      234.70      240.94     17.28 o 
  -6   6   4       17.14       18.02      5.79 o 
  -5   6   4        0.42        1.74      4.57 o 
  -4   6   4      530.64      543.61     13.74 o 
  -3   6   4        0.66        0.29      4.33 o 
  -2   6   4       16.77       17.60      6.81 o 
  -1   6   4        7.53        9.39      3.81 o 
   0   6   4      605.69      570.57     12.42 o 
   1   6   4      135.59      137.72      6.85 o 
   2   6   4        2.42       15.04      3.87 o 
   3   6   4     6400.79     6309.06     60.22 o 
   4   6   4      289.75      289.92      9.79 o 
   5   6   4     2331.63     2311.17     29.67 o 
   6   6   4      209.92      194.20     10.00 o 
   7   6   4        0.20       -4.94      4.61 o 
   8   6   4      434.58      416.79     13.80 o 
   9   6   4      593.54      585.64     27.09 o 
  10   6   4      885.08      826.62     20.36 o 
  11   6   4      135.59      139.54     10.76 o 
  12   6   4       33.84       50.61      8.44 o 
  13   6   4      172.02      185.10     12.71 o 
  14   6   4       73.48      101.22     22.83 o 
  15   6   4        3.64       20.02     17.86 o 
  16   6   4        3.04        1.52     17.43 o 
 -12   7   4       13.50       34.12     22.30 o 
 -11   7   4       33.38       43.50     13.73 o 
 -10   7   4      269.59      246.94     19.49 o 
  -9   7   4        7.79       -1.35     11.43 o 
  -8   7   4       40.21       16.07      9.73 o 
  -7   7   4       29.22       29.43     11.75 o 
  -6   7   4      232.67      248.11     11.19 o 
  -5   7   4        0.17        9.44      5.04 o 
  -4   7   4     1441.00     1498.76     23.80 o 
  -3   7   4      224.53      240.06      9.42 o 
  -2   7   4       67.77       94.60      9.43 o 
  -1   7   4      544.67      554.27     12.99 o 
   0   7   4      548.64      555.32     15.43 o 
   1   7   4       13.35       16.57      4.43 o 
   2   7   4       62.50       59.42      5.67 o 
   3   7   4      572.98      656.45     14.52 o 
   4   7   4      245.52      236.61     13.94 o 
   5   7   4      263.26      292.91     14.08 o 
   6   7   4      154.79      162.65      8.82 o 
   7   7   4      483.16      472.83     15.23 o 
   8   7   4      722.90      693.22     17.77 o 
   9   7   4       38.27       36.65      7.24 o 
  10   7   4     1616.91     1581.46     43.21 o 
  11   7   4      305.63      313.21     14.44 o 
  12   7   4       50.03       71.20      9.37 o 
  13   7   4        5.65       -1.70      7.13 o 
  14   7   4        6.03       12.55     15.21 o 
  15   7   4       19.96       39.67     20.37 o 
 -12   8   4       83.71       76.92     16.63 o 
 -11   8   4      227.16      269.54     21.84 o 
 -10   8   4      346.61      292.05     21.59 o 
  -9   8   4      468.28      463.82     24.32 o 
  -8   8   4       36.95       53.31     11.98 o 
  -7   8   4      103.56      113.17     25.83 o 
  -6   8   4      120.22      108.02     12.79 o 
  -5   8   4      288.11      308.32     36.84 o 
  -4   8   4      261.07      279.50     11.74 o 
  -3   8   4        7.43       10.35      4.03 o 
  -2   8   4      216.24      235.10      8.84 o 
  -1   8   4       26.70       42.58      5.42 o 
   0   8   4       55.65       51.76      7.09 o 
   1   8   4      128.39      127.35      7.41 o 
   2   8   4     1440.78     1483.07     23.49 o 
   3   8   4       82.43       90.43      7.15 o 
   4   8   4      281.99      287.00     11.58 o 
   5   8   4       15.00       18.52     10.13 o 
   6   8   4      925.01      905.53     23.69 o 
   7   8   4      282.11      262.45     12.03 o 
   8   8   4     1652.04     1620.14     28.60 o 
   9   8   4      205.33      221.11     17.62 o 
  10   8   4       63.14       81.50      9.07 o 
  11   8   4       24.57       36.59      7.78 o 
  12   8   4      304.36      308.67     15.45 o 
  13   8   4       84.82      108.55     22.91 o 
  14   8   4       45.42       29.30     17.37 o 
  15   8   4      434.29      405.60     39.40 o 
 -11   9   4       12.22       17.62     19.85 o 
 -10   9   4       84.82       83.08     15.90 o 
  -9   9   4       28.01        8.36     11.60 o 
  -8   9   4       98.77       91.34     14.22 o 
  -7   9   4       18.53        6.14      9.62 o 
  -6   9   4      442.53      381.76     29.32 o 
  -5   9   4       28.14       25.09     10.08 o 
  -4   9   4      127.58      120.14     13.25 o 
  -3   9   4        4.57       -2.86      7.67 o 
  -2   9   4      168.81      166.21      7.58 o 
  -1   9   4      349.47      364.68     11.15 o 
   0   9   4     1169.81     1194.89     33.25 o 
   1   9   4      893.97      883.38     25.81 o 
   2   9   4        0.65        1.34      4.39 o 
   3   9   4       65.24       73.44      9.30 o 
   4   9   4      275.46      272.23     11.52 o 
   5   9   4      840.86      834.57     23.77 o 
   6   9   4       34.89       33.67      6.72 o 
   7   9   4      554.25      552.04     22.30 o 
   8   9   4      367.93      354.88     14.26 o 
   9   9   4        0.18        3.78      5.83 o 
  10   9   4       33.34       45.95      7.99 o 
  11   9   4      169.79      187.52     12.20 o 
  12   9   4      568.30      618.38     25.85 o 
  13   9   4       20.75       16.72     16.96 o 
  14   9   4       54.39       61.18     21.54 o 
 -10  10   4      155.25      150.36     19.44 o 
  -9  10   4        0.28        4.24     11.26 o 
  -8  10   4        2.14      -12.93     12.99 o 
  -7  10   4       92.50       69.88     13.95 o 
  -6  10   4      120.08      125.44     25.51 o 
  -5  10   4      108.69      109.58     13.94 o 
  -4  10   4        0.58       -8.55     11.00 o 
  -3  10   4      689.63      637.43     24.15 o 
  -2  10   4      465.43      472.88     27.20 o 
  -1  10   4      193.96      191.62     14.57 o 
   0  10   4      288.44      297.04     11.21 o 
   1  10   4      169.02      162.87      9.34 o 
   2  10   4       26.94       26.05      6.09 o 
   3  10   4      244.80      219.70     11.06 o 
   4  10   4      131.50      121.12      9.28 o 
   5  10   4     1758.40     1683.07     37.94 o 
   6  10   4      121.49      115.24      9.48 o 
   7  10   4      121.44      120.88      9.82 o 
   8  10   4      525.49      559.85     17.83 o 
   9  10   4      420.15      413.93     16.28 o 
  10  10   4       15.58       21.25      7.45 o 
  11  10   4       62.54       76.27      9.58 o 
  12  10   4       12.38       13.57     14.10 o 
  13  10   4       62.93       30.33     17.66 o 
  14  10   4      198.73      245.33     33.51 o 
 -10  11   4       61.43       42.31     15.65 o 
  -9  11   4       57.26       55.87     24.34 o 
  -8  11   4       17.84        0.16     11.21 o 
  -7  11   4       17.81       23.90     11.55 o 
  -6  11   4        4.46      -11.52      8.59 o 
  -5  11   4        0.09       -7.52      9.02 o 
  -4  11   4      247.45      223.96     17.92 o 
  -3  11   4       56.17       74.29     12.34 o 
  -2  11   4       39.35       49.82     10.94 o 
  -1  11   4       78.19       85.40     12.49 o 
   0  11   4      180.59      174.13     17.00 o 
   1  11   4       17.34       21.13      5.92 o 
   2  11   4      223.31      221.01     17.26 o 
   3  11   4     1381.38     1339.72     25.60 o 
   4  11   4       99.79      103.86      9.05 o 
   5  11   4        8.64        3.42      5.87 o 
   6  11   4        8.16        6.02     11.16 o 
   7  11   4       71.93       68.45      9.01 o 
   8  11   4       10.91       26.34      7.48 o 
   9  11   4      115.71      113.11     10.37 o 
  10  11   4      125.71      140.24     12.79 o 
  11  11   4      266.71      299.21     20.60 o 
  12  11   4      341.38      390.45     36.31 o 
  13  11   4      130.64      152.36     26.94 o 
  -9  12   4        2.30      -16.15     10.77 o 
  -8  12   4       12.53      -10.34     14.90 o 
  -7  12   4      122.50      129.79     17.64 o 
  -6  12   4       77.57       58.60     14.19 o 
  -5  12   4       66.53       78.06     22.52 o 
  -4  12   4       36.45       34.02     20.01 o 
  -3  12   4       28.79       36.45     11.20 o 
  -2  12   4      258.76      263.61     18.78 o 
  -1  12   4      223.41      205.43     16.55 o 
   0  12   4       67.68       80.62     25.34 o 
   1  12   4      230.65      227.55     16.63 o 
   2  12   4      272.65      253.39     12.06 o 
   3  12   4       17.44       17.33      6.18 o 
   4  12   4       12.19        8.87      6.47 o 
   5  12   4        0.14        3.33      6.21 o 
   6  12   4      151.40      171.08     11.89 o 
   7  12   4      748.85      769.46     42.88 o 
   8  12   4      120.63      101.48     10.48 o 
   9  12   4       43.43       58.95      9.22 o 
  10  12   4      235.19      252.47     14.54 o 
  11  12   4      187.00      186.10     26.94 o 
  12  12   4        5.71       13.51     16.37 o 
  13  12   4       30.27       19.85     18.36 o 
  -8  13   4        8.18       18.19     13.54 o 
  -7  13   4      200.53      214.02     21.46 o 
  -6  13   4       88.99       95.83     19.79 o 
  -5  13   4        5.21       10.48     10.81 o 
  -4  13   4       28.93       19.01     10.40 o 
  -3  13   4       58.64       53.49     17.50 o 
  -2  13   4        0.11       -2.77      8.98 o 
  -1  13   4      164.73      173.83     20.65 o 
   0  13   4       90.03       80.35     13.31 o 
   1  13   4      106.99       92.53     13.37 o 
   2  13   4       23.16       25.11     10.11 o 
   3  13   4        2.71        2.20      8.22 o 
   4  13   4      107.86       99.77      9.93 o 
   5  13   4      181.29      159.52     11.87 o 
   6  13   4      465.39      499.27     18.81 o 
   7  13   4      123.18      133.21     11.73 o 
   8  13   4      102.91      118.36     13.82 o 
   9  13   4       26.91       29.44     10.32 o 
  10  13   4       24.94       29.29      8.51 o 
  11  13   4        0.74       -2.07     14.86 o 
  12  13   4       19.58       13.72     16.90 o 
  -7  14   4      352.37      387.02     36.85 o 
  -6  14   4        4.97        5.13     12.97 o 
  -5  14   4      146.37      137.83     18.25 o 
  -4  14   4       21.23       26.07     12.40 o 
  -3  14   4        4.32        6.17     10.70 o 
  -2  14   4      526.05      515.92     26.78 o 
  -1  14   4      131.01      126.09     16.05 o 
   0  14   4      233.74      191.25     18.15 o 
   1  14   4       40.85       39.69     11.55 o 
   2  14   4       16.68       28.97     16.18 o 
   3  14   4        1.33        7.97      9.51 o 
   4  14   4      116.36      114.27     15.01 o 
   5  14   4      134.18      137.85     15.66 o 
   6  14   4      183.37      185.42     24.13 o 
   7  14   4        0.19       -3.14      6.90 o 
   8  14   4       41.12       60.95     10.18 o 
   9  14   4        1.08       28.38      8.66 o 
  -5  15   4        0.17       13.24     13.00 o 
  -4  15   4        3.73       23.02     12.49 o 
  -3  15   4       85.71       60.39     15.48 o 
  -2  15   4      222.75      213.85     30.14 o 
  -1  15   4      250.00      259.86     31.10 o 
   0  15   4        2.19       15.29     11.00 o 
   1  15   4      106.86      126.45     16.60 o 
   2  15   4        5.79        7.67     10.69 o 
   3  15   4       88.49       78.28     14.57 o 
   4  15   4       90.77       69.82     15.27 o 
   5  15   4      178.68      210.25     22.62 o 
   6  15   4        5.45        3.33     10.35 o 
   7  15   4      224.84      243.34     19.88 o 
   8  15   4        4.24       18.93      8.82 o 
   9  15   4        3.04       12.73     11.08 o 
  -3  16   4       14.08        3.35     16.68 o 
  -2  16   4       19.78       16.84     13.18 o 
  -1  16   4       10.89       -1.27     24.55 o 
   0  16   4        0.17       -5.02     15.35 o 
   1  16   4      118.31      132.74     18.10 o 
   2  16   4      466.22      471.22     26.75 o 
   3  16   4      112.59      118.39     17.41 o 
   4  16   4      175.88      181.89     21.21 o 
   5  16   4        2.01        1.79     10.17 o 
   6  16   4       36.75       33.63     11.76 o 
   7  16   4       14.70       38.26     12.22 o 
   0  17   4       95.64       87.90     17.25 o 
   1  17   4       10.34        1.15     12.40 o 
   2  17   4      155.50      158.60     19.49 o 
   3  17   4        0.24       28.93     13.18 o 
   4  17   4       19.30        3.30     26.21 o 
  -2 -15   5       18.79       57.30     19.91 o 
  -1 -15   5      407.31      485.28     38.73 o 
   0 -15   5      115.64      119.20     25.54 o 
   1 -15   5       21.29       24.26     13.06 o 
   2 -15   5       14.15       46.31     13.95 o 
   3 -15   5        4.09        5.38     11.39 o 
   4 -15   5       42.31       28.44     13.02 o 
  -4 -14   5       32.26       43.26     19.15 o 
  -3 -14   5       21.76       13.34     17.69 o 
  -2 -14   5      138.37      154.70     27.99 o 
  -1 -14   5       53.94       54.93     18.53 o 
   0 -14   5        3.31        6.17     11.08 o 
   1 -14   5        1.36       20.08     11.35 o 
   2 -14   5       60.68       54.92     15.98 o 
   3 -14   5       16.50       30.71     22.04 o 
   4 -14   5      450.72      524.68     31.26 o 
   5 -14   5      331.15      331.83     24.20 o 
   6 -14   5      486.31      514.23     28.05 o 
   7 -14   5        1.58       -0.11     10.38 o 
  -6 -13   5        1.04        7.31     10.93 o 
  -5 -13   5      177.08      209.87     50.66 o 
  -4 -13   5        7.38       15.00     10.33 o 
  -3 -13   5       19.64       12.69     14.61 o 
  -2 -13   5      189.85      204.20     28.17 o 
  -1 -13   5       60.66       31.81     11.86 o 
   0 -13   5        8.59       11.48     14.74 o 
   1 -13   5       90.33      123.04     31.65 o 
   2 -13   5        3.40        2.32      8.58 o 
   3 -13   5      204.63      216.62     23.03 o 
   4 -13   5      257.83      270.97     30.14 o 
   5 -13   5        5.19       -0.21      9.02 o 
   6 -13   5       83.87       92.02     18.59 o 
   7 -13   5       24.81       24.96     11.62 o 
   8 -13   5        0.10       12.58     11.24 o 
   9 -13   5        1.68       13.28     14.38 o 
  -7 -12   5       66.48       76.95     15.82 o 
  -6 -12   5       32.48       60.63     14.08 o 
  -5 -12   5       71.82      122.98     16.81 o 
  -4 -12   5        9.98        7.94     11.43 o 
  -3 -12   5       34.83       32.04     10.60 o 
  -2 -12   5      267.46      299.03     24.36 o 
  -1 -12   5        2.36        4.88      6.58 o 
   0 -12   5       12.53       25.28     10.25 o 
   1 -12   5        0.09       -0.58     10.55 o 
   2 -12   5       80.01       85.51     12.87 o 
   3 -12   5        5.27       -4.30      8.02 o 
   4 -12   5      215.94      201.03     17.66 o 
   5 -12   5        6.96       -2.70     14.42 o 
   6 -12   5        0.40       13.02      9.82 o 
   7 -12   5        1.28       12.68     15.21 o 
   8 -12   5        6.17        6.82      9.93 o 
   9 -12   5      180.49      205.90     36.85 o 
  10 -12   5       50.13       59.47     14.59 o 
  -8 -11   5      231.10      278.96     22.72 o 
  -7 -11   5      119.97      129.85     17.60 o 
  -6 -11   5      106.41      112.88     15.93 o 
  -5 -11   5        1.28       -4.79      8.69 o 
  -4 -11   5        5.72        1.47      8.77 o 
  -3 -11   5       37.48       31.09     10.55 o 
  -2 -11   5       76.19       59.56      8.89 o 
  -1 -11   5      319.23      342.85     17.50 o 
   0 -11   5      177.97      165.12     14.43 o 
   1 -11   5      338.70      348.30     19.33 o 
   2 -11   5       46.57       68.36     11.55 o 
   3 -11   5      450.87      448.40     21.80 o 
   4 -11   5      114.51      101.79     13.58 o 
   5 -11   5        9.16        4.25      7.84 o 
   6 -11   5       22.71        9.40      8.72 o 
   7 -11   5      161.18      152.24     16.41 o 
   8 -11   5      117.19      116.51     15.58 o 
   9 -11   5       26.05       39.28     11.79 o 
  10 -11   5       16.94       38.13     11.81 o 
  11 -11   5        0.43      -10.09      9.74 o 
  -9 -10   5       51.61       35.93     14.00 o 
  -8 -10   5       28.23       28.16     12.65 o 
  -7 -10   5        2.95       -1.38     10.18 o 
  -6 -10   5      149.81      137.16     16.61 o 
  -5 -10   5      137.93      149.55     16.23 o 
  -4 -10   5       18.54        5.35      8.58 o 
  -3 -10   5      524.02      519.24     23.66 o 
  -2 -10   5      236.17      236.22     12.74 o 
  -1 -10   5       74.70       96.34      9.11 o 
   0 -10   5      416.31      386.75     14.59 o 
   1 -10   5     1698.42     1685.55     32.32 o 
   2 -10   5      518.79      507.25     21.25 o 
   3 -10   5       39.04       48.45      9.91 o 
   4 -10   5      612.89      559.45     22.98 o 
   5 -10   5       14.10       -3.16      7.05 o 
   6 -10   5       20.10       21.68     24.75 o 
   7 -10   5        0.01       12.82      8.49 o 
   8 -10   5       13.27       25.35      9.92 o 
   9 -10   5        3.39       -1.48      7.72 o 
  10 -10   5        4.57       -1.63      8.91 o 
  11 -10   5        9.47        5.85     10.06 o 
  12 -10   5        9.57       -6.83     28.97 o 
 -10  -9   5       85.23       94.07     17.60 o 
  -9  -9   5        0.65       -2.08     10.14 o 
  -8  -9   5      172.60      189.14     19.07 o 
  -7  -9   5       46.15       72.20     14.18 o 
  -6  -9   5      121.09      125.75     15.53 o 
  -5  -9   5      272.37      233.60     17.90 o 
  -4  -9   5      190.67      189.87     32.12 o 
  -3  -9   5     1430.19     1378.90     26.64 o 
  -2  -9   5       97.17       84.22      8.71 o 
  -1  -9   5     1629.14     1553.98     27.82 o 
   0  -9   5      116.78      122.34      9.14 o 
   1  -9   5       53.00       48.21      6.88 o 
   2  -9   5       16.75       10.96      7.25 o 
   3  -9   5      218.18      218.46     10.32 o 
   4  -9   5       15.23       -4.92      8.33 o 
   5  -9   5       17.50       11.80      7.53 o 
   6  -9   5       18.57       22.12      8.45 o 
   7  -9   5      386.55      381.73     19.92 o 
   8  -9   5       59.05       57.23     11.28 o 
   9  -9   5       11.89        5.08     22.18 o 
  10  -9   5      111.11      115.71     15.27 o 
  11  -9   5        5.91       17.34     10.50 o 
  12  -9   5        0.01       -3.01      9.49 o 
  13  -9   5      109.48      106.39     17.35 o 
 -11  -8   5        5.75       12.37     13.30 o 
 -10  -8   5       65.80       49.72     24.81 o 
  -9  -8   5      128.17      121.54     17.78 o 
  -8  -8   5      158.74      149.13     17.54 o 
  -7  -8   5       22.25       33.39     11.78 o 
  -6  -8   5        0.56       -1.77      8.89 o 
  -5  -8   5       47.62       53.57     17.66 o 
  -4  -8   5      208.78      185.50     15.85 o 
  -3  -8   5      334.90      326.85     13.70 o 
  -2  -8   5        7.01        4.43      5.92 o 
  -1  -8   5      228.32      226.79     13.00 o 
   0  -8   5      403.15      398.51     16.96 o 
   1  -8   5      726.40      739.52     17.75 o 
   2  -8   5      124.70      130.64      8.35 o 
   3  -8   5      113.52      114.86      7.83 o 
   4  -8   5     3377.71     3221.43     55.75 o 
   5  -8   5       60.70       70.50     12.08 o 
   6  -8   5      111.35      119.60     12.66 o 
   7  -8   5       13.52        6.37     17.22 o 
   8  -8   5       98.38      102.30     20.97 o 
   9  -8   5      353.84      315.21     19.32 o 
  10  -8   5       74.75       55.70     16.21 o 
  11  -8   5      310.33      342.26     21.49 o 
  12  -8   5       43.85       51.20     12.45 o 
  13  -8   5      149.93      166.92     19.19 o 
  14  -8   5       17.54       -1.48     11.23 o 
 -11  -7   5       42.56       55.79     24.28 o 
 -10  -7   5       67.88       76.60     15.93 o 
  -9  -7   5        2.24      -12.09     16.08 o 
  -8  -7   5       15.59       24.07     11.47 o 
  -7  -7   5        0.02        1.77      9.06 o 
  -6  -7   5       54.25       51.61     12.06 o 
  -5  -7   5       45.93       36.87     10.61 o 
  -4  -7   5      803.76      737.88     42.95 o 
  -3  -7   5      418.13      436.48     14.10 o 
  -2  -7   5      802.28      766.81     17.81 o 
  -1  -7   5       80.07       85.30      8.50 o 
   0  -7   5       65.50       67.11      6.87 o 
   1  -7   5      329.03      303.63     11.51 o 
   2  -7   5       18.26       14.22      6.33 o 
   3  -7   5        9.73        5.54      5.99 o 
   4  -7   5       27.31       28.71      5.20 o 
   5  -7   5       64.64       63.47      6.28 o 
   6  -7   5       12.62       12.61      5.76 o 
   7  -7   5       21.95       11.60      6.89 o 
   8  -7   5       18.48       23.15      8.03 o 
   9  -7   5      427.00      394.84     19.69 o 
  10  -7   5      863.29      921.83     62.46 o 
  11  -7   5       89.29      102.60     25.83 o 
  12  -7   5       17.32       25.39     10.39 o 
  13  -7   5       14.85       18.94     11.06 o 
  14  -7   5        9.42       20.64     12.55 o 
 -12  -6   5       22.37       28.18     14.82 o 
 -11  -6   5       28.21       62.25     23.83 o 
 -10  -6   5        3.99       -9.80     10.33 o 
  -9  -6   5       50.15       65.09     14.31 o 
  -8  -6   5       39.67       40.88     22.68 o 
  -7  -6   5       25.40       28.76     23.45 o 
  -6  -6   5       32.61       29.72     10.46 o 
  -5  -6   5     1191.34     1191.16     33.74 o 
  -4  -6   5     1089.51      987.67     29.79 o 
  -3  -6   5       18.01       24.17      5.74 o 
  -2  -6   5       11.87        5.20      4.83 o 
  -1  -6   5      153.70      169.42      9.46 o 
   0  -6   5       38.35       28.21      5.18 o 
   1  -6   5     1114.75     1127.15     20.51 o 
   2  -6   5      215.08      232.72      9.86 o 
   3  -6   5      367.74      376.44     11.52 o 
   4  -6   5      292.35      267.42     10.13 o 
   5  -6   5       67.56       61.34      6.06 o 
   6  -6   5      108.14       89.44      6.84 o 
   7  -6   5      707.31      699.92     16.20 o 
   8  -6   5       81.36       77.45      7.14 o 
   9  -6   5      372.03      314.24     12.51 o 
  10  -6   5       16.49       29.87      8.99 o 
  11  -6   5      280.48      249.42     36.15 o 
  12  -6   5        4.37        2.01     13.08 o 
  13  -6   5        0.01       -3.38      8.34 o 
  14  -6   5       36.90       42.76     34.33 o 
  15  -6   5       59.64       65.31     15.14 o 
 -12  -5   5       14.08       13.60     14.56 o 
 -11  -5   5      286.84      292.55     23.88 o 
 -10  -5   5      270.31      249.80     21.30 o 
  -9  -5   5      172.16      155.11     17.59 o 
  -8  -5   5       29.17       25.71     12.14 o 
  -7  -5   5        3.24        3.04      9.18 o 
  -6  -5   5       35.22       40.07     11.21 o 
  -5  -5   5      178.83      178.07     15.12 o 
  -4  -5   5      490.32      495.64     21.28 o 
  -3  -5   5      235.99      260.53     17.09 o 
  -2  -5   5       44.04       36.25      6.73 o 
  -1  -5   5      456.93      450.21     16.20 o 
   0  -5   5     1244.26     1289.75     20.69 o 
   1  -5   5      151.89      188.70      8.58 o 
   2  -5   5      157.33      153.11      7.91 o 
   3  -5   5      234.87      259.21      9.32 o 
   4  -5   5      577.46      582.90     13.60 o 
   5  -5   5        1.66       -1.33      3.54 o 
   6  -5   5      312.17      307.48     10.69 o 
   7  -5   5      207.45      228.95     14.08 o 
   8  -5   5      163.70      163.49      9.64 o 
   9  -5   5      277.40      279.59     12.09 o 
  10  -5   5       55.73       58.89      7.53 o 
  11  -5   5       23.73       20.46      7.76 o 
  12  -5   5       44.04       49.93     11.21 o 
  13  -5   5      182.02      202.79     17.54 o 
  14  -5   5      259.07      274.79     20.48 o 
  15  -5   5       42.48       50.98     13.35 o 
 -12  -4   5       20.39       -8.90     11.65 o 
 -11  -4   5       56.76       51.24     14.26 o 
 -10  -4   5       42.17       36.54     12.78 o 
  -9  -4   5        1.63        1.65      9.52 o 
  -8  -4   5       11.43       11.99      9.71 o 
  -7  -4   5       33.98       15.01      9.78 o 
  -6  -4   5      110.00       97.68     13.16 o 
  -5  -4   5      191.37      201.00     15.43 o 
  -4  -4   5      118.14      109.02     12.05 o 
  -3  -4   5     1892.74     1786.43     36.57 o 
  -2  -4   5       55.27       50.41      8.21 o 
  -1  -4   5      101.23      123.06      6.72 o 
   0  -4   5     2098.67     2312.79     28.54 o 
   1  -4   5      884.53      900.82     16.05 o 
   2  -4   5      229.37      271.53      9.03 o 
   3  -4   5      126.04      143.12      7.19 o 
   4  -4   5       33.42       23.99      4.15 o 
   5  -4   5      298.21      301.19      9.94 o 
   6  -4   5        0.20       -2.70      3.51 o 
   7  -4   5      320.11      282.97     14.15 o 
   8  -4   5        0.61       -0.13      4.24 o 
   9  -4   5      768.10      811.63     18.84 o 
  10  -4   5       16.60       13.59      5.77 o 
  11  -4   5        5.81       12.09      6.02 o 
  12  -4   5      275.54      270.02     13.59 o 
  13  -4   5        1.62        7.39      6.67 o 
  14  -4   5      107.07      137.97     21.77 o 
  15  -4   5       25.16       30.51     17.08 o 
  16  -4   5       97.43      110.62     22.65 o 
 -12  -3   5       99.94       92.49     17.31 o 
 -11  -3   5       32.80       36.48     13.34 o 
 -10  -3   5      377.68      372.82     34.41 o 
  -9  -3   5      165.01      136.39     16.48 o 
  -8  -3   5       52.35       72.78     18.27 o 
  -7  -3   5      166.90      129.98     14.29 o 
  -6  -3   5        1.81        2.37      8.60 o 
  -5  -3   5      331.96      308.15     17.20 o 
  -4  -3   5      107.45      116.25     13.81 o 
  -3  -3   5      189.67      157.90     11.75 o 
  -2  -3   5      102.75      102.46      9.62 o 
  -1  -3   5     1198.41     1239.14     24.35 o 
   0  -3   5      271.38      300.56     12.97 o 
   1  -3   5     2136.67     2300.61     27.34 o 
   2  -3   5     1288.98     1454.18     20.30 o 
   3  -3   5     2014.72     2013.08     25.17 o 
   4  -3   5      571.03      506.66     11.60 o 
   5  -3   5     1503.79     1548.95     23.65 o 
   6  -3   5      296.58      269.53      9.70 o 
   7  -3   5        4.75       -2.24      5.45 o 
   8  -3   5      215.55      233.66     10.09 o 
   9  -3   5      107.21      113.42      8.31 o 
  10  -3   5      646.41      645.38     17.45 o 
  11  -3   5      124.10      129.67     12.54 o 
  12  -3   5      156.03      180.16     11.77 o 
  13  -3   5        0.03       -2.51      8.46 o 
  14  -3   5        2.12       -2.16      7.29 o 
  15  -3   5        3.94        1.55     14.94 o 
  16  -3   5        0.02        5.08     10.95 o 
 -13  -2   5       13.79        4.71     16.10 o 
 -12  -2   5      109.53       98.50     25.10 o 
 -11  -2   5      448.31      510.90     53.82 o 
 -10  -2   5      270.76      235.42     19.55 o 
  -9  -2   5       64.37       79.74     13.46 o 
  -8  -2   5       21.07       22.54      9.83 o 
  -7  -2   5       85.72       93.20     12.41 o 
  -6  -2   5      627.34      598.67     36.79 o 
  -5  -2   5      582.73      568.60     21.68 o 
  -4  -2   5        2.23        8.43     11.34 o 
  -3  -2   5       55.50       53.74      8.42 o 
  -2  -2   5     2082.51     2166.14     37.14 o 
  -1  -2   5      780.31      882.40     14.78 o 
   0  -2   5       21.47       29.19      3.48 o 
   1  -2   5        9.58       -0.84      2.56 o 
   2  -2   5       40.48       31.86      3.79 o 
   3  -2   5     3683.40     3810.00     40.29 o 
   4  -2   5     3917.33     4076.69     41.29 o 
   5  -2   5      499.83      521.94     15.57 o 
   6  -2   5     1060.78     1206.90     30.93 o 
   7  -2   5       13.83       11.02      3.95 o 
   8  -2   5      195.91      206.63      9.52 o 
   9  -2   5      356.45      329.60     12.29 o 
  10  -2   5      361.81      341.20     12.98 o 
  11  -2   5     2018.82     1938.71     32.16 o 
  12  -2   5        0.26        4.37      5.63 o 
  13  -2   5       76.41       70.47      8.96 o 
  14  -2   5       57.55       39.30      8.84 o 
  15  -2   5       61.47       68.11     10.62 o 
  16  -2   5        4.46       -7.52      9.34 o 
 -13  -1   5        0.56        2.53     14.94 o 
 -12  -1   5        1.84      -10.99      9.60 o 
 -11  -1   5       19.83       14.63     10.97 o 
 -10  -1   5        1.74       13.61     13.62 o 
  -9  -1   5      122.01      140.92     15.39 o 
  -8  -1   5       18.34       10.48      8.94 o 
  -7  -1   5        5.87       -4.80      7.73 o 
  -6  -1   5      662.25      605.94     22.75 o 
  -5  -1   5      119.36      116.36     11.56 o 
  -4  -1   5      641.88      593.14     20.08 o 
  -3  -1   5     1793.81     1921.45     58.29 o 
  -2  -1   5     1814.32     1984.16     34.56 o 
  -1  -1   5       33.58       47.85      3.36 o 
   0  -1   5        1.24        4.54      2.67 o 
   1  -1   5       53.38       60.38      5.26 o 
   2  -1   5      294.61      292.36      8.38 o 
   3  -1   5      259.34      265.88      9.11 o 
   4  -1   5      830.08      868.71     17.56 o 
   5  -1   5      416.35      451.27     13.70 o 
   6  -1   5     1190.34     1119.39     17.77 o 
   7  -1   5      443.49      425.91     11.43 o 
   8  -1   5     1787.53     1753.63     25.98 o 
   9  -1   5      718.04      675.10     16.28 o 
  10  -1   5        6.64        8.82      5.26 o 
  11  -1   5      378.14      386.73     14.52 o 
  12  -1   5      437.64      395.64     15.69 o 
  13  -1   5        6.81        2.58      6.20 o 
  14  -1   5        0.81       -8.93      5.95 o 
  15  -1   5       38.23       34.77     10.61 o 
  16  -1   5      150.50      151.78     16.92 o 
 -13   0   5        1.39      -16.12     24.88 o 
 -12   0   5       18.41       10.83     10.98 o 
 -11   0   5       72.76       80.08     14.53 o 
 -10   0   5       79.62       80.03     14.06 o 
  -9   0   5      105.68       93.10     17.41 o 
  -8   0   5       34.63       27.56     10.11 o 
  -7   0   5      748.76      707.19     25.01 o 
  -6   0   5      178.12      164.74      8.47 o 
  -5   0   5      556.78      588.24     12.59 o 
  -4   0   5      390.43      409.45     13.09 o 
  -3   0   5        0.78        5.83      3.37 o 
  -2   0   5      113.70      119.52      5.83 o 
  -1   0   5      668.40      648.90     13.28 o 
   0   0   5      623.99      690.70     11.96 o 
   1   0   5     5111.49     5057.78     46.91 o 
   2   0   5     3137.29     3141.85     31.88 o 
   3   0   5      183.70      181.94      6.66 o 
   4   0   5        0.59        0.46      2.49 o 
   5   0   5      106.45      133.07      5.63 o 
   6   0   5       43.66       34.20      3.93 o 
   7   0   5      374.91      381.07     10.46 o 
   8   0   5        3.49        1.21      3.84 o 
   9   0   5       33.89       30.54      5.75 o 
  10   0   5      391.57      351.32     12.92 o 
  11   0   5      644.04      625.51     17.60 o 
  12   0   5       24.21       10.78      6.57 o 
  13   0   5      190.94      196.01     12.50 o 
  14   0   5      216.84      256.66     14.16 o 
  15   0   5      201.65      208.58     32.38 o 
  16   0   5       15.87       31.15     12.40 o 
 -13   1   5        6.55       -6.98     19.99 o 
 -12   1   5       10.49       -6.75     12.49 o 
 -11   1   5       38.25       41.25     12.32 o 
 -10   1   5        2.51        5.01      9.31 o 
  -9   1   5        0.60        4.79     10.01 o 
  -8   1   5     1514.19     1484.08     56.71 o 
  -7   1   5      203.14      185.00     10.28 o 
  -6   1   5        5.32       -0.88      4.78 o 
  -5   1   5      291.52      287.62     20.70 o 
  -4   1   5        1.71        3.48      4.37 o 
  -3   1   5     1155.12     1201.45     18.31 o 
  -2   1   5      963.50      874.72     27.66 o 
  -1   1   5      283.67      241.10      8.02 o 
   0   1   5     2451.13     2410.74     33.03 o 
   1   1   5      603.36      624.40     11.63 o 
   2   1   5     3598.95     3658.61     35.78 o 
   3   1   5     3644.63     3671.34     33.73 o 
   4   1   5        2.39        3.43      1.62 o 
   5   1   5      129.66      143.97      3.95 o 
   6   1   5      139.58      132.54      5.85 o 
   7   1   5     1222.10     1239.34     28.91 o 
   8   1   5      892.76      883.16     28.19 o 
   9   1   5       45.97       39.36     10.63 o 
  10   1   5      685.23      656.34     18.08 o 
  11   1   5      102.51      111.42     11.71 o 
  12   1   5      589.17      525.06     17.13 o 
  13   1   5       61.88       73.18      9.43 o 
  14   1   5        2.01        6.78      6.89 o 
  15   1   5       31.73       33.02     10.67 o 
  16   1   5       36.54       12.12     10.02 o 
 -13   2   5        0.82        5.22     13.03 o 
 -12   2   5       88.80       95.34     16.06 o 
 -11   2   5       29.14       36.59     11.49 o 
 -10   2   5       16.37       17.89     10.18 o 
  -9   2   5       21.80        6.33      8.63 o 
  -8   2   5       86.90      103.48     10.18 o 
  -7   2   5      322.64      346.14     13.33 o 
  -6   2   5       65.69       62.99      7.12 o 
  -5   2   5      441.10      442.96     16.10 o 
  -4   2   5       93.65      122.10      7.38 o 
  -2   2   5        9.63       17.97      4.15 o 
  -1   2   5      269.44      293.52      8.90 o 
   0   2   5     1437.72     1467.79     19.50 o 
   1   2   5      212.12      211.68      7.60 o 
   2   2   5     7867.86     8003.02    124.84 o 
   3   2   5       23.46       25.21      2.04 o 
   4   2   5      414.17      460.15     19.44 o 
   5   2   5     2139.41     2206.03     34.43 o 
   6   2   5     4099.90     4267.33     42.49 o 
   7   2   5      588.38      669.28     13.23 o 
   8   2   5       44.79       47.51      5.60 o 
   9   2   5        7.75        4.89      4.74 o 
  10   2   5      467.37      440.65     16.30 o 
  11   2   5      272.31      282.65     12.81 o 
  12   2   5       12.01        5.67      6.06 o 
  13   2   5        1.21        1.97      7.41 o 
  14   2   5       89.27       78.12     11.75 o 
  15   2   5      104.80       73.54     12.89 o 
  16   2   5       42.49       54.02     13.04 o 
 -13   3   5       38.70       40.08     13.65 o 
 -12   3   5      118.72      128.29     23.38 o 
 -11   3   5        0.46        3.16      9.76 o 
 -10   3   5        7.71        7.79     12.49 o 
  -9   3   5        5.43       11.59      8.69 o 
  -8   3   5      160.34      167.01     10.64 o 
  -7   3   5      344.80      368.77     17.36 o 
  -6   3   5      469.86      468.42     14.45 o 
  -5   3   5      114.31      127.20     14.64 o 
  -4   3   5        0.18        3.09      4.36 o 
  -3   3   5      392.16      410.76     11.62 o 
  -2   3   5     2838.46     3093.73     35.06 o 
  -1   3   5       66.10       70.12      5.35 o 
   0   3   5      665.52      684.06     12.84 o 
   1   3   5     1972.02     1941.85     23.29 o 
   2   3   5      804.16      798.37     13.00 o 
   3   3   5        8.53        1.18      2.09 o 
   4   3   5     3640.72     3714.88     49.12 o 
   5   3   5      223.26      243.98     11.48 o 
   6   3   5        3.41        1.10      3.09 o 
   7   3   5      133.00      143.38      7.13 o 
   8   3   5      805.25      860.44     17.02 o 
   9   3   5        4.26       -4.49      4.53 o 
  10   3   5      749.61      754.31     18.23 o 
  11   3   5        2.64       -1.60      5.60 o 
  12   3   5       10.66        5.66      6.31 o 
  13   3   5      572.14      543.27     31.64 o 
  14   3   5       11.96       19.92      9.39 o 
  15   3   5       31.74       47.49     14.86 o 
  16   3   5       19.80       13.65     10.60 o 
 -12   4   5       37.12       31.58     19.99 o 
 -11   4   5       47.61       41.66     12.96 o 
 -10   4   5        3.00        0.15     16.29 o 
  -9   4   5      245.41      235.45     13.28 o 
  -8   4   5      373.64      397.89     15.34 o 
  -7   4   5     1906.22     1907.13     31.32 o 
  -6   4   5       39.93       44.79      6.97 o 
  -5   4   5      280.54      262.35     14.79 o 
  -4   4   5       16.46       26.21      6.20 o 
  -3   4   5     1051.80     1103.59     19.34 o 
  -2   4   5      210.09      222.88      8.99 o 
  -1   4   5        5.04        5.25      5.41 o 
   0   4   5     1508.76     1517.81     20.98 o 
   1   4   5      130.04      154.79      6.74 o 
   2   4   5     1425.05     1529.84     20.20 o 
   3   4   5     4109.53     4292.26     42.13 o 
   4   4   5      988.09      986.21     14.40 o 
   5   4   5     1851.75     1930.65     23.15 o 
   6   4   5      740.21      760.29     13.33 o 
   7   4   5       46.20       77.27      5.96 o 
   8   4   5      631.90      612.54     16.85 o 
   9   4   5     1366.63     1300.80     32.49 o 
  10   4   5        5.71       13.33      6.92 o 
  11   4   5       10.12       -0.27      5.89 o 
  12   4   5        6.31        8.82      6.12 o 
  13   4   5      281.41      241.84     13.54 o 
  14   4   5      123.66      125.42     14.26 o 
  15   4   5      355.28      389.38     22.72 o 
 -12   5   5       17.84      -16.35     18.24 o 
 -11   5   5       26.41       29.71     21.48 o 
 -10   5   5        0.06        0.38     14.39 o 
  -9   5   5        1.34        7.99      7.53 o 
  -8   5   5     1053.81     1064.69     26.86 o 
  -7   5   5        6.78        7.40      6.31 o 
  -6   5   5       37.49       44.07      7.17 o 
  -5   5   5      124.23      124.12      8.58 o 
  -4   5   5      285.32      304.13     16.60 o 
  -3   5   5      347.68      382.90     11.81 o 
  -2   5   5      851.23      944.30     17.58 o 
  -1   5   5       11.61       10.95      6.69 o 
   0   5   5     1515.24     1706.55     23.21 o 
   1   5   5     4400.56     4562.89     45.83 o 
   2   5   5       96.79      147.26     11.81 o 
   3   5   5       11.89       19.13      5.40 o 
   4   5   5     2714.60     2943.97     32.79 o 
   5   5   5      470.13      427.21     13.25 o 
   6   5   5       69.49       48.29      5.39 o 
   7   5   5      166.40      139.67      7.99 o 
   8   5   5      916.10      925.30     27.62 o 
   9   5   5      198.69      209.32     10.78 o 
  10   5   5      838.81      852.72     19.78 o 
  11   5   5     1054.09     1026.15     30.12 o 
  12   5   5        4.46        1.42      6.25 o 
  13   5   5      357.52      334.74     19.68 o 
  14   5   5      276.55      298.29     29.66 o 
  15   5   5        2.97        7.58      9.09 o 
 -12   6   5        1.05        2.95     21.37 o 
 -11   6   5        6.58      -17.95     18.56 o 
 -10   6   5        0.08      -14.04      9.36 o 
  -9   6   5      264.16      294.01     20.09 o 
  -8   6   5        0.64        3.66      8.74 o 
  -7   6   5       34.41       31.99      7.02 o 
  -6   6   5        0.38        1.35      5.22 o 
  -5   6   5        0.19       -4.40      5.25 o 
  -4   6   5      182.04      183.62     13.68 o 
  -3   6   5      438.05      437.77     13.13 o 
  -1   6   5      313.89      302.06     10.12 o 
   0   6   5       27.65       46.82      5.30 o 
   1   6   5     8065.51     8375.28     79.98 o 
   2   6   5       94.59      121.53      6.76 o 
   3   6   5      670.08      680.84     13.94 o 
   4   6   5     1671.87     1712.15     23.82 o 
   5   6   5      264.94      257.81     10.88 o 
   6   6   5        0.07       -5.55      7.67 o 
   7   6   5      333.72      318.97     12.93 o 
   8   6   5      211.29      206.68     11.91 o 
   9   6   5      955.89      918.67     19.96 o 
  10   6   5      180.10      172.19     10.63 o 
  11   6   5      229.48      227.45     12.17 o 
  12   6   5      382.29      419.62     16.58 o 
  13   6   5       45.11       68.08     11.49 o 
  14   6   5        2.03        0.40      8.34 o 
  15   6   5        1.95       -7.53     11.73 o 
  16   6   5      110.13      184.76     30.74 o 
 -12   7   5       14.57       13.05     20.05 o 
 -11   7   5       32.11       22.71     21.63 o 
 -10   7   5      200.46      227.40     19.58 o 
  -9   7   5       12.66        3.97     10.12 o 
  -8   7   5        0.05       12.66     10.09 o 
  -7   7   5       24.08       19.93      9.90 o 
  -6   7   5       17.81       16.00      6.05 o 
  -5   7   5      428.51      429.23     13.95 o 
  -4   7   5      307.30      311.06     11.99 o 
  -3   7   5       36.59       43.46      6.09 o 
  -2   7   5      805.41      792.58     16.80 o 
  -1   7   5      917.77      977.88     18.27 o 
   0   7   5     1245.90     1269.31     20.76 o 
   1   7   5       81.22      101.90      6.88 o 
   2   7   5        9.73       13.21      4.38 o 
   3   7   5      386.43      403.79     19.63 o 
   4   7   5      815.00      735.00     18.11 o 
   5   7   5     4144.46     3986.39     44.60 o 
   6   7   5        0.87        1.71      4.48 o 
   7   7   5      191.02      179.79     11.32 o 
   8   7   5        5.78        7.94      5.51 o 
   9   7   5      612.91      628.41     17.23 o 
  10   7   5     1055.06     1023.18     22.52 o 
  11   7   5      119.49      120.89     10.60 o 
  12   7   5      300.58      272.06     27.13 o 
  13   7   5       13.91       -0.49      8.04 o 
  14   7   5        5.76       22.55     11.88 o 
  15   7   5        9.67        7.01     16.14 o 
  16   7   5       20.23       20.93     20.08 o 
 -11   8   5       86.07       87.48     27.73 o 
 -10   8   5       17.19       13.95     11.84 o 
  -9   8   5       66.35       74.64     14.31 o 
  -8   8   5        3.57       -8.34      8.63 o 
  -7   8   5       27.15       17.79     10.12 o 
  -6   8   5        9.85       -1.14      8.67 o 
  -5   8   5      712.90      632.48     44.32 o 
  -4   8   5      129.01      127.48      8.63 o 
  -3   8   5       40.58       35.14      5.87 o 
  -2   8   5       52.30       54.01      6.23 o 
  -1   8   5      161.21      164.19     11.50 o 
   0   8   5      123.64      141.93      8.69 o 
   1   8   5     1366.05     1438.94     23.34 o 
   2   8   5        9.49       10.41      5.31 o 
   3   8   5      388.01      360.09     12.15 o 
   4   8   5      882.94      863.50     18.05 o 
   5   8   5       46.23       41.79      6.17 o 
   6   8   5       27.77       34.53      6.00 o 
   7   8   5       77.96       75.87      7.50 o 
   8   8   5      140.47      139.80     12.55 o 
   9   8   5       98.18       97.34      9.37 o 
  10   8   5     1652.72     1657.63     29.61 o 
  11   8   5      113.45      116.50     10.01 o 
  12   8   5      265.07      267.01     18.03 o 
  13   8   5       10.24        8.94      8.96 o 
  14   8   5       41.40       54.96     20.23 o 
  15   8   5       85.78      102.45     24.81 o 
 -11   9   5       15.68        7.53     29.55 o 
 -10   9   5       31.04       32.89     17.89 o 
  -9   9   5       28.80       37.17     13.20 o 
  -8   9   5        2.50        7.36      9.91 o 
  -7   9   5        0.56      -12.50      8.34 o 
  -6   9   5       29.20       22.96     10.74 o 
  -5   9   5      105.58      104.45     13.56 o 
  -4   9   5      183.87      230.15     16.86 o 
  -3   9   5        0.71       -4.90      7.82 o 
  -2   9   5       56.56       57.86      6.22 o 
  -1   9   5      267.07      257.76     10.54 o 
   0   9   5     1249.17     1226.36     21.97 o 
   1   9   5      469.90      425.12     13.34 o 
   2   9   5       83.97       78.56      7.24 o 
   3   9   5      470.21      461.64     14.07 o 
   4   9   5       42.15       49.37      6.85 o 
   5   9   5        3.52       -2.68      4.81 o 
   6   9   5      721.27      693.71     17.64 o 
   7   9   5      975.09      901.42     32.90 o 
   8   9   5     1460.65     1505.26     39.48 o 
   9   9   5       24.28       33.82      6.97 o 
  10   9   5     1108.48     1121.05     26.81 o 
  11   9   5       38.06       47.38     14.46 o 
  12   9   5        4.95       16.39      9.13 o 
  13   9   5       14.78       42.25     12.04 o 
  14   9   5        3.78       -3.04     14.89 o 
  15   9   5        8.10        0.09     14.71 o 
 -10  10   5       20.73       15.60     13.31 o 
  -9  10   5      157.19      149.54     18.74 o 
  -8  10   5       51.01       62.15     14.77 o 
  -7  10   5      234.12      213.87     27.26 o 
  -6  10   5       53.19       42.34     12.32 o 
  -5  10   5       19.70        1.61      9.12 o 
  -4  10   5       41.53       22.12     10.92 o 
  -3  10   5       36.48       58.31     11.12 o 
  -2  10   5       70.81       72.58     11.86 o 
  -1  10   5        2.92        5.57     29.03 o 
   0  10   5      273.46      289.69     12.23 o 
   1  10   5       72.38       78.38      7.56 o 
   2  10   5      449.15      447.33     14.24 o 
   3  10   5        2.76       -4.72      6.16 o 
   4  10   5      290.02      261.81     11.87 o 
   5  10   5        0.42       -4.08      4.94 o 
   6  10   5      137.21      134.94      9.86 o 
   7  10   5      184.48      186.64     11.25 o 
   8  10   5       96.17      110.73     11.41 o 
   9  10   5        6.22        7.36      5.89 o 
  10  10   5      344.74      346.27     18.77 o 
  11  10   5      106.41      108.32     20.69 o 
  12  10   5        1.48        7.86      9.00 o 
  13  10   5      112.85      166.08     27.15 o 
  14  10   5        1.91      -17.72     14.27 o 
  -9  11   5       19.38       19.35     22.07 o 
  -8  11   5       87.13      100.45     17.50 o 
  -7  11   5       10.22        4.79     11.44 o 
  -6  11   5       63.74       49.10     13.33 o 
  -5  11   5       32.31       29.80     11.45 o 
  -4  11   5      114.93      104.47     15.78 o 
  -3  11   5       35.89       17.84     10.16 o 
  -2  11   5      834.09      787.63     27.77 o 
  -1  11   5      269.30      286.20     17.98 o 
   0  11   5      315.00      283.24     16.94 o 
   1  11   5      108.93      106.24      8.28 o 
   2  11   5      999.11     1005.71     21.56 o 
   3  11   5       22.16       31.88      6.94 o 
   4  11   5      126.38      139.53     10.05 o 
   5  11   5       94.04       98.36      9.34 o 
   6  11   5        7.00       -0.79      5.43 o 
   7  11   5      220.08      208.76     12.24 o 
   8  11   5       52.18       50.17      8.17 o 
   9  11   5      828.93      903.34     27.31 o 
  10  11   5        9.00       10.94      6.51 o 
  11  11   5        3.36        1.90     17.76 o 
  12  11   5       85.90      133.83     15.28 o 
  13  11   5        2.66        9.95     16.08 o 
  -8  12   5       49.34       41.16     15.17 o 
  -7  12   5        7.09      -10.07     12.14 o 
  -6  12   5        0.08       -9.04     10.32 o 
  -5  12   5       39.01       46.61     17.37 o 
  -4  12   5      262.29      220.05     19.12 o 
  -3  12   5      258.41      256.47     31.80 o 
  -2  12   5      334.98      337.68     26.42 o 
  -1  12   5       73.17       80.64     12.96 o 
   0  12   5      132.09      152.44     23.73 o 
   1  12   5       78.47       70.22     11.40 o 
   2  12   5       41.86       43.49      7.21 o 
   3  12   5      134.18      135.04      9.95 o 
   4  12   5       13.47       14.11      6.93 o 
   5  12   5      316.80      350.03     28.36 o 
   6  12   5      208.70      223.85     12.59 o 
   7  12   5      706.77      714.27     21.11 o 
   8  12   5      285.72      270.82     14.22 o 
   9  12   5       16.53       35.60      9.34 o 
  10  12   5       81.50      101.60     19.82 o 
  11  12   5        7.72       47.43     15.91 o 
  -7  13   5        1.11       17.57     13.32 o 
  -6  13   5        0.11      -16.24     10.82 o 
  -5  13   5      184.55      167.24     19.41 o 
  -4  13   5      208.49      180.12     18.86 o 
  -3  13   5       49.42       41.18     13.26 o 
  -2  13   5        0.07        0.45      9.43 o 
  -1  13   5       39.01       36.06     19.57 o 
   0  13   5       71.47       66.70     13.12 o 
   1  13   5       87.56       91.92     13.47 o 
   2  13   5      183.12      210.57     16.81 o 
   3  13   5      606.22      604.10     25.25 o 
   4  13   5      191.76      198.12     14.39 o 
   5  13   5      365.71      373.51     19.33 o 
   6  13   5       11.17       17.54      7.57 o 
   7  13   5      127.61      129.84     11.35 o 
   8  13   5      100.09      125.28     11.53 o 
   9  13   5       36.37       55.11      9.62 o 
  10  13   5      146.98      158.79     17.02 o 
  11  13   5      170.77      152.68     16.76 o 
  12  13   5       16.31       22.53     17.63 o 
  -6  14   5        9.43       -4.54     22.62 o 
  -5  14   5       15.65        2.33     14.30 o 
  -4  14   5       12.23       -1.53     11.24 o 
  -3  14   5       76.88       63.13     14.45 o 
  -2  14   5      124.55      132.54     17.10 o 
  -1  14   5        1.86        3.72      9.67 o 
   0  14   5       25.95       20.35     10.90 o 
   1  14   5      295.36      300.35     50.19 o 
   2  14   5      218.66      245.47     19.17 o 
   3  14   5      189.49      217.25     18.19 o 
   4  14   5      107.19      112.08     14.99 o 
   5  14   5        0.00      -15.72     10.48 o 
   6  14   5      292.46      281.07     15.28 o 
   7  14   5       63.48       85.86     10.88 o 
   8  14   5      273.57      319.84     25.43 o 
   9  14   5      104.44      125.46     16.31 o 
  10  14   5        5.76       20.17     10.95 o 
  11  14   5        0.13       -1.02     15.76 o 
  -5  15   5       21.05       -0.99     13.17 o 
  -4  15   5       96.65      102.43     18.26 o 
  -3  15   5        3.32        6.09     11.63 o 
  -2  15   5       86.21      101.37     31.19 o 
  -1  15   5       39.98       10.43     12.30 o 
   0  15   5       14.91        7.11     10.83 o 
   1  15   5       48.39       41.37     12.68 o 
   2  15   5       14.43       10.23      9.94 o 
   3  15   5        1.90      -11.47     10.20 o 
   4  15   5        3.61       18.04     15.83 o 
   5  15   5      102.97      121.28     16.00 o 
   6  15   5      227.35      231.26     40.48 o 
   7  15   5      371.06      443.42     23.53 o 
   8  15   5       12.85       16.83      8.34 o 
   9  15   5        1.43       27.35     12.28 o 
  -3  16   5       78.76       95.44     31.00 o 
  -2  16   5        0.98        2.38     12.06 o 
  -1  16   5       85.72       55.13     21.15 o 
   0  16   5      162.36      183.85     34.43 o 
   1  16   5        0.83       13.94     12.02 o 
   2  16   5        7.89       24.27     12.35 o 
   3  16   5      199.75      206.85     20.09 o 
   4  16   5        9.51       16.20     21.89 o 
   5  16   5      131.59      164.12     18.28 o 
   6  16   5       84.83       67.06     14.58 o 
   7  16   5       55.51       70.93     17.91 o 
   8  16   5       13.53       55.43     21.25 o 
   0  17   5        3.25       13.14     13.22 o 
   1  17   5        8.65      -12.85     10.39 o 
   2  17   5       18.86       26.82     39.29 o 
   3  17   5      149.20      167.16     19.82 o 
   4  17   5        8.09       17.98     12.39 o 
   5  17   5      147.84      165.67     22.23 o 
  -3 -14   6       31.30       52.68     21.13 o 
  -2 -14   6       45.26       43.84     20.34 o 
  -1 -14   6      111.97      154.29     28.66 o 
   0 -14   6        6.05        5.20     14.21 o 
   1 -14   6       46.90       41.31     13.43 o 
   2 -14   6      135.49      142.14     17.78 o 
   3 -14   6       11.62        8.78     11.35 o 
   4 -14   6       10.64       31.98     12.44 o 
   5 -14   6        0.23       -1.76     13.32 o 
   6 -14   6       81.84       73.63     15.73 o 
  -5 -13   6       33.85       40.99     13.07 o 
  -4 -13   6       39.37       54.27     13.47 o 
  -3 -13   6      187.53      209.56     19.45 o 
  -2 -13   6       12.76       31.20     17.13 o 
  -1 -13   6       46.71       56.04     18.62 o 
   0 -13   6        5.38       12.77     13.91 o 
   1 -13   6      102.34      122.87     15.65 o 
   2 -13   6       27.72       26.07     19.26 o 
   3 -13   6       69.14       71.96     13.73 o 
   4 -13   6       63.63       54.29     13.10 o 
   5 -13   6      319.09      331.99     27.54 o 
   6 -13   6       38.16       32.32     12.14 o 
   7 -13   6       63.14       68.95     14.71 o 
   8 -13   6        3.38        6.14     10.19 o 
  -6 -12   6       40.53       46.15     14.23 o 
  -5 -12   6      420.36      444.69     27.61 o 
  -4 -12   6       27.77       17.58     10.92 o 
  -3 -12   6      565.68      562.66     26.85 o 
  -2 -12   6      504.08      535.56     25.17 o 
  -1 -12   6        0.09        4.63      8.50 o 
   0 -12   6       19.77        7.85      9.93 o 
   1 -12   6        8.16       -3.96      8.31 o 
   2 -12   6        1.05       -6.48      8.19 o 
   3 -12   6       36.60       29.68     11.06 o 
   4 -12   6      102.45      110.86     14.67 o 
   5 -12   6        9.65        3.11      8.61 o 
   6 -12   6       18.98       11.44     13.30 o 
   7 -12   6       80.32      120.30     38.63 o 
   8 -12   6       83.63       82.59     15.02 o 
   9 -12   6        4.15      -10.00      9.62 o 
  10 -12   6       15.58       10.62     25.26 o 
  -7 -11   6        3.34       -3.83     17.22 o 
  -6 -11   6       85.06      101.23     16.35 o 
  -5 -11   6      261.52      268.47     21.23 o 
  -4 -11   6       10.35        7.75     12.11 o 
  -3 -11   6       99.53       91.72     15.98 o 
  -2 -11   6       70.25      103.54     13.58 o 
  -1 -11   6        0.50        4.83      9.13 o 
   0 -11   6        2.86        0.84      5.89 o 
   1 -11   6      176.82      141.48     14.62 o 
   2 -11   6      238.82      273.28     18.15 o 
   3 -11   6       84.64       85.22     12.75 o 
   4 -11   6       45.73       44.27     20.08 o 
   5 -11   6        0.30       -1.13      8.32 o 
   6 -11   6       28.40       22.01      9.36 o 
   7 -11   6       66.12       64.76     12.79 o 
   8 -11   6      162.62      173.78     18.13 o 
   9 -11   6        0.84       10.82     10.01 o 
  10 -11   6      113.32      137.41     18.00 o 
  11 -11   6      304.88      335.73     24.66 o 
  -8 -10   6        1.22       -1.96     11.24 o 
  -7 -10   6      129.30      140.86     18.11 o 
  -6 -10   6       22.67       20.97     24.74 o 
  -5 -10   6       24.82       20.70     10.35 o 
  -4 -10   6        4.82       14.18     10.83 o 
  -3 -10   6      444.03      446.43     23.06 o 
  -2 -10   6       55.28       36.91     14.33 o 
  -1 -10   6      606.21      548.03     17.91 o 
   0 -10   6      133.16      136.95     10.42 o 
   1 -10   6      484.45      476.47     16.12 o 
   2 -10   6        7.68       12.16      5.71 o 
   3 -10   6        0.02       -5.82      6.73 o 
   4 -10   6      561.44      521.76     22.73 o 
   5 -10   6        6.50        6.33     18.67 o 
   6 -10   6        5.57       19.78      8.96 o 
   7 -10   6       20.17       12.79      8.77 o 
   8 -10   6      116.72       92.40     13.76 o 
   9 -10   6      244.85      294.25     20.78 o 
  10 -10   6      208.90      276.52     20.76 o 
  11 -10   6      118.42      119.23     17.11 o 
  12 -10   6       27.81       25.30     39.43 o 
  -9  -9   6        0.37       10.61     12.92 o 
  -8  -9   6       60.02       70.27     15.63 o 
  -7  -9   6       57.04       81.48     26.24 o 
  -6  -9   6       39.47       35.49     11.82 o 
  -5  -9   6      115.25      115.86     15.08 o 
  -4  -9   6        1.26        4.18      8.70 o 
  -3  -9   6      218.03      208.35     16.55 o 
  -2  -9   6        1.02        4.20      5.92 o 
  -1  -9   6      174.79      180.56     11.06 o 
   0  -9   6       24.49       16.79      6.30 o 
   1  -9   6      431.22      412.57     14.75 o 
   2  -9   6        6.90        7.19      5.39 o 
   3  -9   6       10.11        6.41      4.91 o 
   4  -9   6       75.40       71.14     10.99 o 
   5  -9   6      119.44      100.85     12.47 o 
   6  -9   6       40.06       42.71     13.13 o 
   7  -9   6      263.88      287.00     18.19 o 
   8  -9   6      289.76      288.35     18.76 o 
   9  -9   6       73.33       92.26     13.58 o 
  10  -9   6       63.49       39.57     11.71 o 
  11  -9   6       25.18       31.54     10.83 o 
  12  -9   6       27.03       28.55     12.04 o 
  13  -9   6        2.90      -14.98      9.99 o 
 -10  -8   6       43.73       68.04     16.40 o 
  -9  -8   6        2.13       -5.53     10.55 o 
  -8  -8   6        0.45        2.75     11.08 o 
  -7  -8   6       91.48      127.72     20.18 o 
  -6  -8   6        3.67       -3.11      9.40 o 
  -5  -8   6       25.83       29.95     15.59 o 
  -4  -8   6      301.72      305.52     19.41 o 
  -3  -8   6       12.96        7.31     11.81 o 
  -2  -8   6        2.10       -3.62      6.59 o 
  -1  -8   6     1723.74     1751.22     39.08 o 
   0  -8   6       45.22       38.81      6.71 o 
   1  -8   6      379.72      344.81     13.04 o 
   2  -8   6      463.71      496.66     15.11 o 
   3  -8   6      225.92      225.41     10.82 o 
   4  -8   6      650.29      664.17     16.83 o 
   5  -8   6      220.09      231.88     12.30 o 
   6  -8   6       91.75       87.98     11.27 o 
   7  -8   6       22.51       35.79      9.30 o 
   8  -8   6       14.31       10.89      9.57 o 
   9  -8   6       33.22       43.44     10.67 o 
  10  -8   6        4.70       -4.66      7.66 o 
  11  -8   6        5.21        7.82     17.60 o 
  12  -8   6       16.22       17.98     16.24 o 
  13  -8   6       96.19       99.88     16.01 o 
  14  -8   6       71.95       80.67     16.25 o 
 -10  -7   6        0.42        7.78     19.24 o 
  -9  -7   6      231.25      243.49     25.74 o 
  -8  -7   6       89.54       83.73     28.36 o 
  -7  -7   6       10.11       12.23      9.98 o 
  -6  -7   6       61.61       46.20     11.82 o 
  -5  -7   6       11.27       23.55     10.16 o 
  -4  -7   6       34.15       23.39     13.72 o 
  -3  -7   6       60.38       48.77     10.48 o 
  -2  -7   6        2.62       -1.17      5.26 o 
  -1  -7   6      202.89      201.41     10.45 o 
   0  -7   6      320.47      311.84     12.17 o 
   1  -7   6      755.32      738.34     17.59 o 
   2  -7   6      122.06      132.72      8.48 o 
   3  -7   6       90.74       96.14      7.73 o 
   4  -7   6      198.79      180.86      9.70 o 
   5  -7   6     1923.32     1790.71     29.84 o 
   6  -7   6      196.05      229.67     10.58 o 
   7  -7   6      745.44      745.79     33.10 o 
   8  -7   6        1.83       12.82      6.97 o 
   9  -7   6      122.04      103.35     12.56 o 
  10  -7   6      195.88      187.44     15.95 o 
  11  -7   6      229.44      241.32     18.24 o 
  12  -7   6       64.88       75.66     13.45 o 
  13  -7   6       25.62       42.78     12.11 o 
  14  -7   6        2.67       19.45     14.84 o 
 -11  -6   6       33.73       10.92     14.12 o 
 -10  -6   6       17.62        6.16     25.77 o 
  -9  -6   6       62.89       54.52     14.04 o 
  -8  -6   6       44.58       62.77     15.24 o 
  -7  -6   6        0.56        6.96      9.88 o 
  -6  -6   6       14.52       13.23     13.70 o 
  -5  -6   6      338.02      350.25     20.97 o 
  -4  -6   6     2971.00     2867.43     54.50 o 
  -3  -6   6      500.85      490.00     22.08 o 
  -2  -6   6      318.96      295.68     11.36 o 
  -1  -6   6        1.13        2.98      4.89 o 
   0  -6   6       49.18       37.53      5.87 o 
   1  -6   6       14.38       21.20      5.29 o 
   2  -6   6      491.73      471.28     13.53 o 
   3  -6   6      715.48      681.09     18.21 o 
   4  -6   6     1121.11     1055.81     20.07 o 
   5  -6   6      534.00      521.43     22.30 o 
   6  -6   6      214.46      208.77      9.95 o 
   7  -6   6      958.64      962.91     23.16 o 
   8  -6   6      111.49      115.90      9.58 o 
   9  -6   6        0.23        5.49     11.34 o 
  10  -6   6       17.90       18.41     14.20 o 
  11  -6   6        3.15       11.30      8.34 o 
  12  -6   6       55.68       74.15     18.24 o 
  13  -6   6        2.68       -9.87      6.58 o 
  14  -6   6        9.49      -16.97     18.61 o 
  15  -6   6       31.12       37.07     12.96 o 
 -11  -5   6       68.33       64.58     16.66 o 
 -10  -5   6      120.91      160.26     19.14 o 
  -9  -5   6        1.19       -2.04     25.55 o 
  -8  -5   6      128.53      124.11     25.58 o 
  -7  -5   6        0.35        2.84     12.39 o 
  -6  -5   6      382.15      396.90     22.69 o 
  -5  -5   6       75.18       43.51     17.63 o 
  -4  -5   6     4060.86     3933.85     84.78 o 
  -3  -5   6       74.27       69.14     12.62 o 
  -2  -5   6      237.95      240.90      9.67 o 
  -1  -5   6       73.95       90.64      8.61 o 
   0  -5   6        4.79       -0.75      6.22 o 
   1  -5   6     1629.12     1541.06     29.62 o 
   2  -5   6      134.44      114.34     11.45 o 
   3  -5   6     1517.27     1573.95     48.04 o 
   4  -5   6       23.61       19.00      4.68 o 
   5  -5   6      775.23      809.08     17.00 o 
   6  -5   6       16.02       24.25      5.20 o 
   7  -5   6      471.02      455.14     13.51 o 
   8  -5   6     1619.49     1571.38     26.42 o 
   9  -5   6      149.63      130.98     17.37 o 
  10  -5   6       26.39       31.07      6.50 o 
  11  -5   6      116.97      133.78     10.22 o 
  12  -5   6      285.48      294.75     27.45 o 
  13  -5   6       24.51       20.61     14.42 o 
  14  -5   6       38.09       46.52     37.87 o 
  15  -5   6      316.65      357.70     23.56 o 
 -12  -4   6       15.55       20.66     16.87 o 
 -11  -4   6       32.73       42.22     14.20 o 
 -10  -4   6       91.06       73.97     17.08 o 
  -9  -4   6      101.89       93.06     18.88 o 
  -8  -4   6        0.06        6.85     11.27 o 
  -7  -4   6      208.80      198.30     29.93 o 
  -6  -4   6      604.32      569.82     24.66 o 
  -5  -4   6     1109.86     1095.12     53.06 o 
  -4  -4   6       18.67       14.00      8.91 o 
  -3  -4   6        0.01       15.53      8.27 o 
  -2  -4   6        0.17        2.78      3.49 o 
  -1  -4   6      755.31      716.24     14.32 o 
   0  -4   6      563.02      553.69     13.07 o 
   1  -4   6       34.76       55.09      7.49 o 
   2  -4   6      125.49      163.36      8.03 o 
   3  -4   6      587.43      602.42     15.40 o 
   4  -4   6      111.65      145.64      7.51 o 
   5  -4   6      357.30      387.87     17.77 o 
   6  -4   6       14.71        8.15      4.30 o 
   7  -4   6       47.75       33.22      5.42 o 
   8  -4   6     2572.21     2448.69     34.08 o 
   9  -4   6      159.69      165.68      9.71 o 
  10  -4   6      608.02      606.13     17.34 o 
  11  -4   6      118.40      101.42      9.18 o 
  12  -4   6        0.14       -6.14      5.32 o 
  13  -4   6      180.37      194.61     12.77 o 
  14  -4   6        3.80        4.59     10.42 o 
  15  -4   6        2.89        3.04     16.00 o 
  16  -4   6      297.20      307.99     31.52 o 
 -12  -3   6       33.01       53.04     18.93 o 
 -11  -3   6       74.84       84.49     16.58 o 
 -10  -3   6        0.01       18.93     16.91 o 
  -9  -3   6       18.83       13.69     11.14 o 
  -8  -3   6      147.31      103.40     14.89 o 
  -7  -3   6      700.54      693.14     27.36 o 
  -6  -3   6        2.10        5.90     14.92 o 
  -5  -3   6        3.05       23.23      8.60 o 
  -4  -3   6     1163.57     1135.03     30.62 o 
  -3  -3   6       57.40       59.94      9.50 o 
  -2  -3   6      228.30      221.87     21.04 o 
  -1  -3   6     2710.97     2808.22     32.14 o 
   0  -3   6      518.67      488.06     12.77 o 
   1  -3   6      974.27     1045.29     17.45 o 
   2  -3   6      544.81      526.95     13.62 o 
   3  -3   6      924.95      968.59     16.94 o 
   4  -3   6      366.37      395.48     16.71 o 
   5  -3   6      343.25      320.66     10.41 o 
   6  -3   6     1108.24     1116.15     19.54 o 
   7  -3   6      122.60      139.06      9.19 o 
   8  -3   6     1513.09     1443.40     26.42 o 
   9  -3   6      840.80      809.63     21.93 o 
  10  -3   6     1362.11     1290.23     24.84 o 
  11  -3   6       18.44       33.37      6.56 o 
  12  -3   6      353.18      341.30     14.70 o 
  13  -3   6       80.14       89.78      9.95 o 
  14  -3   6      495.37      503.88     19.20 o 
  15  -3   6        5.64       -3.06      9.07 o 
 -12  -2   6        0.03      -14.03     11.47 o 
 -11  -2   6       30.53       26.74     14.81 o 
 -10  -2   6       67.97       59.40     14.30 o 
  -9  -2   6        2.46        6.62     10.20 o 
  -8  -2   6      512.20      503.47     25.16 o 
  -7  -2   6       39.58       45.36     11.26 o 
  -6  -2   6      347.60      341.21     19.61 o 
  -5  -2   6      255.81      255.75     30.22 o 
  -4  -2   6      246.60      268.21     15.69 o 
  -3  -2   6      799.44      736.00     23.01 o 
  -2  -2   6     1052.55     1037.72     25.99 o 
  -1  -2   6     3493.01     3237.63     34.72 o 
   0  -2   6     1679.91     1661.78     21.91 o 
   1  -2   6      143.08      157.47      8.39 o 
   2  -2   6     1974.67     2092.57     26.01 o 
   3  -2   6      629.80      662.98     13.30 o 
   4  -2   6      607.81      699.28     13.79 o 
   5  -2   6      498.53      502.88     11.93 o 
   6  -2   6       91.95      119.91      6.88 o 
   7  -2   6       31.15       22.94      5.01 o 
   8  -2   6       62.99       62.84      6.25 o 
   9  -2   6      556.13      565.98     15.38 o 
  10  -2   6      569.35      562.63     16.26 o 
  11  -2   6       27.38       32.99      7.09 o 
  12  -2   6      724.35      698.72     19.78 o 
  13  -2   6      425.84      428.64     16.69 o 
  14  -2   6        2.84       -3.41      6.68 o 
  15  -2   6       16.44       25.88     10.29 o 
  16  -2   6       33.59       28.45     12.29 o 
 -12  -1   6      162.72      131.59     25.34 o 
 -11  -1   6        0.99       16.92     12.07 o 
 -10  -1   6       66.93       67.17     14.53 o 
  -9  -1   6      676.55      648.04     28.61 o 
  -8  -1   6       90.20      104.33     14.18 o 
  -7  -1   6      773.03      727.94     26.79 o 
  -6  -1   6      380.29      340.21     18.53 o 
  -5  -1   6      135.38      133.07     12.98 o 
  -4  -1   6       81.19       93.05     10.56 o 
  -3  -1   6      106.14      111.41     10.32 o 
  -2  -1   6     1144.38     1165.28     27.06 o 
  -1  -1   6     3074.82     3094.58     33.20 o 
   0  -1   6       77.67       72.89      4.82 o 
   1  -1   6        1.68        7.74      3.44 o 
   2  -1   6      362.17      369.83      9.67 o 
   3  -1   6     1927.59     1897.36     23.71 o 
   4  -1   6     1063.79     1005.98     16.07 o 
   5  -1   6     1949.08     2007.94     25.28 o 
   6  -1   6       35.43       68.00      7.94 o 
   7  -1   6      261.72      302.40      9.98 o 
   8  -1   6      231.88      213.50      9.45 o 
   9  -1   6      192.02      188.71      9.39 o 
  10  -1   6       32.30       40.86      6.43 o 
  11  -1   6       14.63       11.10      5.91 o 
  12  -1   6      696.82      661.80     19.20 o 
  13  -1   6      206.42      199.39     12.46 o 
  14  -1   6        2.88       -2.24      6.33 o 
  15  -1   6        0.06      -10.63     18.58 o 
  16  -1   6       72.22       59.42     13.32 o 
 -12   0   6        9.37       -2.74     11.63 o 
 -11   0   6      192.05      208.80     20.00 o 
 -10   0   6       69.44       74.52     14.36 o 
  -9   0   6       48.97       34.07     11.51 o 
  -8   0   6       60.73       66.24     12.04 o 
  -7   0   6       28.01       17.03     12.68 o 
  -6   0   6      549.68      536.58     22.44 o 
  -5   0   6      150.91      138.07     18.01 o 
  -4   0   6      173.07      178.26      6.94 o 
  -3   0   6      754.49      822.13     13.70 o 
  -2   0   6      208.75      215.66      7.43 o 
  -1   0   6     1037.20     1166.69     17.14 o 
   0   0   6     3035.83     3205.26     41.92 o 
   1   0   6      471.95      435.32     10.24 o 
   2   0   6      232.91      205.58      7.61 o 
   3   0   6     1992.66     2013.20     24.03 o 
   4   0   6     1362.93     1323.12     18.11 o 
   5   0   6     3108.31     3271.63     34.64 o 
   6   0   6      679.78      767.79     16.03 o 
   7   0   6       58.01       66.10      5.39 o 
   8   0   6      501.04      545.55     13.99 o 
   9   0   6     1010.24      991.27     19.39 o 
  10   0   6        8.03        6.75      8.42 o 
  11   0   6      340.57      322.05     13.24 o 
  12   0   6      572.57      547.84     17.28 o 
  13   0   6       76.54       67.23      8.88 o 
  14   0   6        3.36       -3.64      7.69 o 
  15   0   6       69.39       74.83     13.13 o 
  16   0   6        3.35        8.94     10.00 o 
  17   0   6        4.92       10.36     11.00 o 
 -12   1   6       51.74       50.14     14.67 o 
 -11   1   6       64.05       51.70     13.81 o 
 -10   1   6       59.36       72.68     13.95 o 
  -9   1   6        0.88        3.78      9.12 o 
  -8   1   6      102.66      108.64     13.53 o 
  -7   1   6      143.83      140.57     22.17 o 
  -6   1   6     1256.52     1269.56     28.38 o 
  -5   1   6       43.36       36.71      6.27 o 
  -4   1   6      541.22      578.20     13.92 o 
  -3   1   6      680.90      722.89     31.71 o 
  -2   1   6      337.71      322.09     10.11 o 
  -1   1   6     2612.17     2747.17     32.54 o 
   0   1   6        6.78       18.21      3.95 o 
   1   1   6     2024.65     2090.67     25.13 o 
   2   1   6      130.61      140.13      6.64 o 
   3   1   6      137.85      139.37      6.22 o 
   4   1   6      346.36      369.47      8.02 o 
   5   1   6      904.62      909.08     13.33 o 
   6   1   6     3660.87     3773.13     38.73 o 
   7   1   6     1076.63     1097.44     17.26 o 
   8   1   6      219.85      204.85      8.56 o 
   9   1   6      399.81      363.61     11.96 o 
  10   1   6      123.73      125.24      8.53 o 
  11   1   6       29.38       39.91      6.90 o 
  12   1   6     1585.26     1457.44     31.35 o 
  13   1   6       55.37       65.87      8.67 o 
  14   1   6        2.27        8.16      8.41 o 
  15   1   6       44.32       39.07     19.91 o 
  16   1   6      207.87      239.89     20.01 o 
  17   1   6        1.39       -3.45     11.46 o 
 -12   2   6       53.96       59.86     14.01 o 
 -11   2   6        1.22       -6.90      9.56 o 
 -10   2   6       94.10       95.56     14.57 o 
  -9   2   6      244.25      261.36     18.64 o 
  -8   2   6      786.69      769.10     27.97 o 
  -7   2   6        5.14       13.23      6.31 o 
  -6   2   6        3.74        4.03      5.82 o 
  -5   2   6      678.59      689.38     23.29 o 
  -4   2   6       37.01       49.36      6.95 o 
  -3   2   6      487.56      546.43     13.62 o 
  -2   2   6      224.05      220.61     12.42 o 
  -1   2   6       89.47       78.36      5.94 o 
   0   2   6      825.46      812.01     14.86 o 
   1   2   6      432.07      413.12     10.42 o 
   2   2   6     1180.63     1283.27     18.00 o 
   3   2   6      188.63      204.83      9.21 o 
   4   2   6        3.11        0.84      4.08 o 
   5   2   6     1942.46     2054.02     33.84 o 
   6   2   6      720.68      671.94     20.59 o 
   7   2   6        0.16       -2.61      4.47 o 
   8   2   6      472.26      463.15     11.80 o 
   9   2   6      118.93      127.73      7.93 o 
  10   2   6      965.74      936.08     19.62 o 
  11   2   6      396.80      405.17     14.28 o 
  12   2   6        6.87       -8.06      5.37 o 
  13   2   6      113.71      117.36     10.49 o 
  14   2   6      613.10      601.72     25.76 o 
  15   2   6      139.09      154.68     16.10 o 
  16   2   6       34.76       50.76     12.92 o 
  17   2   6      139.76      158.72     18.15 o 
 -12   3   6        2.32       20.51     11.50 o 
 -11   3   6       33.19       37.93     13.25 o 
 -10   3   6       62.50       51.37     12.49 o 
  -9   3   6      300.44      299.92     19.62 o 
  -8   3   6      202.67      205.43     16.38 o 
  -7   3   6      112.87      103.17      9.30 o 
  -6   3   6      635.30      621.05     17.07 o 
  -5   3   6       54.68       55.40      7.33 o 
  -4   3   6       87.94       74.04      7.37 o 
  -3   3   6      293.57      264.43     10.76 o 
  -2   3   6      373.32      313.18     10.73 o 
   0   3   6     3481.42     3439.89     37.26 o 
   1   3   6       94.72      103.08      5.93 o 
   2   3   6       78.33       97.09      8.60 o 
   3   3   6      138.54      136.83      5.81 o 
   4   3   6        4.32        0.68      5.11 o 
   5   3   6     1074.12     1186.37     24.83 o 
   6   3   6      144.82      143.97     10.17 o 
   7   3   6       21.64       35.79      3.89 o 
   8   3   6       43.17       36.87      6.70 o 
   9   3   6       13.06       11.13      5.13 o 
  10   3   6     1032.43      979.82     20.19 o 
  11   3   6      155.45      144.13      9.98 o 
  12   3   6      610.33      564.21     17.47 o 
  13   3   6      275.77      306.14     18.81 o 
  14   3   6       18.55       26.07      9.60 o 
  15   3   6        9.63       -5.06      8.60 o 
  16   3   6       81.96       91.00     15.07 o 
  17   3   6       33.09       27.00     18.71 o 
 -12   4   6       27.07       54.23     22.85 o 
 -11   4   6      130.98      133.12     16.95 o 
 -10   4   6       10.96        0.99     12.93 o 
  -9   4   6       60.10       64.68     12.13 o 
  -8   4   6        0.41       -3.25      6.20 o 
  -7   4   6       16.21       25.14      7.28 o 
  -6   4   6      324.29      319.37     15.87 o 
  -5   4   6      228.60      238.08     11.54 o 
  -4   4   6      690.19      702.81     16.92 o 
  -3   4   6      138.72      144.20      8.67 o 
  -2   4   6      588.32      530.87     14.69 o 
  -1   4   6      175.50      175.62      8.30 o 
   0   4   6      226.48      247.80      9.24 o 
   1   4   6      332.11      323.44      9.90 o 
   3   4   6     4161.51     4374.78     43.65 o 
   4   4   6     3001.85     3089.49     32.86 o 
   5   4   6     1180.09     1090.09     24.33 o 
   6   4   6     1126.33     1129.93     25.79 o 
   7   4   6       90.28       88.79      5.85 o 
   8   4   6      140.05      152.29      7.96 o 
   9   4   6        6.07        6.71      5.97 o 
  10   4   6      685.32      653.76     16.67 o 
  11   4   6      261.12      245.40     12.10 o 
  12   4   6       22.12       24.34      7.32 o 
  13   4   6      305.86      288.78     18.53 o 
  14   4   6       19.85       22.58      9.57 o 
  15   4   6       95.27      114.11     14.84 o 
  16   4   6        1.44       12.82     10.64 o 
 -12   5   6        9.20       46.03     18.94 o 
 -11   5   6      102.57      120.75     27.55 o 
 -10   5   6       21.32       19.10     16.89 o 
  -9   5   6       26.68       28.37      8.64 o 
  -8   5   6       88.40       84.60     14.59 o 
  -7   5   6      160.68      159.32     10.90 o 
  -6   5   6       52.93       72.96     10.73 o 
  -5   5   6      294.36      296.61     17.09 o 
  -4   5   6        7.02        0.35      6.94 o 
  -3   5   6       81.73      118.30      8.31 o 
  -2   5   6        9.70       10.98      4.91 o 
  -1   5   6      346.75      403.83     12.01 o 
   0   5   6       94.62       93.65      6.56 o 
   1   5   6     2873.11     2898.34     33.90 o 
   2   5   6     2463.77     2408.79     38.14 o 
   3   5   6      150.36      206.23      9.96 o 
   4   5   6     2383.63     2450.97     28.89 o 
   5   5   6      451.47      503.42     19.52 o 
   6   5   6      156.65      168.39      6.39 o 
   7   5   6      116.54      112.06      9.52 o 
   8   5   6      366.52      319.64     10.56 o 
   9   5   6        0.09       11.27      5.46 o 
  10   5   6      917.54      912.13     43.11 o 
  11   5   6     1953.56     1886.35     30.61 o 
  12   5   6      145.91      148.17     18.33 o 
  13   5   6      139.29      141.61     14.53 o 
  14   5   6        6.87       16.56      8.95 o 
  15   5   6        2.98       -2.16      8.36 o 
  16   5   6       94.14      110.96     15.54 o 
 -11   6   6       25.10       38.15     23.32 o 
 -10   6   6        2.43      -18.21     14.45 o 
  -9   6   6       41.11       22.02     11.36 o 
  -8   6   6      514.86      552.40     18.84 o 
  -7   6   6      177.49      189.50     14.95 o 
  -6   6   6      115.64      125.03      9.68 o 
  -5   6   6       66.97       54.05      7.54 o 
  -4   6   6      359.31      356.17     13.38 o 
  -3   6   6      167.25      163.30     11.27 o 
  -2   6   6       76.26       87.55      7.19 o 
  -1   6   6      120.81      127.48     12.94 o 
   0   6   6      105.77      109.34      7.29 o 
   1   6   6      818.11      772.82     17.25 o 
   2   6   6       28.99       35.86     11.34 o 
   3   6   6      115.62      126.36      7.01 o 
   4   6   6      246.72      232.94      9.00 o 
   5   6   6      248.79      246.92     20.18 o 
   6   6   6     2158.44     2168.54     35.65 o 
   7   6   6      380.78      362.21     10.92 o 
   8   6   6       40.15       40.16      6.29 o 
   9   6   6     6679.64     6291.54     69.81 o 
  10   6   6     1952.26     1858.50     39.89 o 
  11   6   6       18.65       20.09      6.59 o 
  12   6   6        0.29       15.27     10.86 o 
  13   6   6       43.29       29.01     12.87 o 
  14   6   6        6.80        6.76      8.55 o 
  15   6   6       31.10       31.32     34.47 o 
  16   6   6        3.90       -1.31     16.64 o 
 -11   7   6       13.90       19.94     22.39 o 
 -10   7   6       53.24       89.70     25.48 o 
  -9   7   6        0.10      -14.95      9.97 o 
  -8   7   6      120.01      127.52     15.45 o 
  -7   7   6      159.26      167.88     20.08 o 
  -6   7   6       64.55       69.45     12.25 o 
  -5   7   6       18.41       19.43      6.17 o 
  -4   7   6       89.22      109.05      9.81 o 
  -3   7   6       93.62       88.40      7.98 o 
  -2   7   6      250.20      285.27     12.46 o 
  -1   7   6      176.41      203.36     11.27 o 
   0   7   6        4.02       10.84      5.14 o 
   1   7   6      897.95      864.14     29.91 o 
   2   7   6       14.10       16.59      4.78 o 
   3   7   6      829.98      906.72     19.67 o 
   4   7   6      163.03      158.48      8.20 o 
   5   7   6      219.39      197.49     10.44 o 
   6   7   6      162.76      148.51      8.08 o 
   7   7   6      223.83      259.08     10.18 o 
   8   7   6     3470.20     3308.98     40.64 o 
   9   7   6      170.20      182.46     10.13 o 
  10   7   6       60.78       74.56      7.91 o 
  11   7   6      234.09      213.00     29.39 o 
  12   7   6      100.41       98.13     17.10 o 
  13   7   6        4.22       23.73     12.64 o 
  14   7   6      142.22      170.70     16.39 o 
  15   7   6      339.20      353.27     22.07 o 
  16   7   6      110.25      107.85     26.15 o 
 -11   8   6       85.14       62.26     24.55 o 
 -10   8   6        2.46       -6.38     20.10 o 
  -9   8   6       12.57        3.75     11.92 o 
  -8   8   6       22.14        1.03     10.84 o 
  -7   8   6       15.19       33.93     11.41 o 
  -6   8   6       11.77       11.00      9.92 o 
  -5   8   6        5.98        2.98      8.83 o 
  -4   8   6       75.95       69.11      8.13 o 
  -3   8   6      329.10      356.90     13.26 o 
  -2   8   6       31.57       37.61      6.16 o 
  -1   8   6      463.70      478.65     14.33 o 
   0   8   6      134.24      136.77      8.58 o 
   1   8   6     1493.96     1547.55     25.11 o 
   2   8   6      174.05      189.87      9.77 o 
   3   8   6      730.89      754.56     18.20 o 
   4   8   6      567.69      593.05     20.49 o 
   5   8   6       13.91       11.56      4.79 o 
   6   8   6       33.95       29.46      5.82 o 
   7   8   6      331.36      324.76     18.41 o 
   8   8   6     1697.61     1579.92     38.30 o 
   9   8   6      225.49      223.90     11.11 o 
  10   8   6      263.62      272.74     20.72 o 
  11   8   6      299.87      268.44     17.92 o 
  12   8   6        0.06       16.75     11.24 o 
  13   8   6      295.78      363.19     27.44 o 
  14   8   6        0.10       13.30      9.20 o 
  15   8   6      240.58      279.71     33.45 o 
 -10   9   6        8.09        1.23     13.03 o 
  -9   9   6      117.58      162.46     29.44 o 
  -8   9   6       27.80        7.68     12.57 o 
  -7   9   6       19.81        9.36     13.62 o 
  -6   9   6        1.98       -1.70     16.65 o 
  -5   9   6       46.02       20.78     11.02 o 
  -4   9   6      732.19      638.37     25.26 o 
  -3   9   6      926.23      920.06     28.83 o 
  -2   9   6      179.42      186.28     10.01 o 
  -1   9   6        3.19        6.16      5.67 o 
   0   9   6       81.80       96.76      7.87 o 
   1   9   6       41.66       38.40      6.69 o 
   2   9   6      156.34      161.94     11.90 o 
   3   9   6      501.60      513.34     14.92 o 
   4   9   6       66.51       84.58      7.66 o 
   5   9   6        3.10        2.44      4.78 o 
   6   9   6     1926.63     1858.57     29.62 o 
   7   9   6       24.63       24.02      6.27 o 
   8   9   6      137.61      126.99      9.52 o 
   9   9   6        2.48        4.55      5.41 o 
  10   9   6      148.17      139.32     14.16 o 
  11   9   6        8.51       14.99      9.24 o 
  12   9   6      114.57      108.37     13.91 o 
  13   9   6       48.59       60.03     13.19 o 
  14   9   6        9.11       35.57     11.72 o 
  15   9   6        3.77       36.08     20.84 o 
  -9  10   6        2.40       -5.13     12.45 o 
  -8  10   6        0.84      -16.86     11.24 o 
  -7  10   6        1.12      -15.17     11.24 o 
  -6  10   6        7.30        0.19     10.11 o 
  -5  10   6       69.40       50.38     12.99 o 
  -4  10   6      233.17      207.72     17.68 o 
  -3  10   6        5.59        1.49     16.48 o 
  -2  10   6       96.31      123.47     13.58 o 
  -1  10   6      729.96      742.64     17.75 o 
   0  10   6       24.96       27.24      6.39 o 
   1  10   6     1286.22     1304.14     24.27 o 
   2  10   6     3082.40     3053.72     40.34 o 
   3  10   6      220.50      214.12     11.05 o 
   4  10   6      535.97      571.14     16.64 o 
   5  10   6      783.08      735.25     18.67 o 
   6  10   6       59.13       68.75      8.02 o 
   7  10   6       83.38       97.08      8.68 o 
   8  10   6      474.56      440.91     15.70 o 
   9  10   6      784.41      786.67     22.50 o 
  10  10   6      231.49      230.69     43.26 o 
  11  10   6      147.90      139.56     23.95 o 
  12  10   6       59.91       49.90     12.23 o 
  13  10   6        3.65       21.02     10.91 o 
  14  10   6       40.30       39.49     20.29 o 
  -9  11   6        1.04       -6.47     14.70 o 
  -8  11   6        4.55       -5.89     21.92 o 
  -7  11   6        6.63      -15.94     10.63 o 
  -6  11   6       64.19       70.54     15.30 o 
  -5  11   6        0.80      -12.96     12.01 o 
  -4  11   6      219.55      218.65     29.35 o 
  -3  11   6       13.69        7.47      9.76 o 
  -2  11   6       73.49       78.43     13.02 o 
  -1  11   6      200.98      189.66     16.16 o 
   0  11   6       69.48       64.15     11.68 o 
   1  11   6       77.96       99.57     10.28 o 
   2  11   6     1710.34     1682.74     29.19 o 
   3  11   6      260.79      280.79     12.57 o 
   4  11   6        1.12       13.62      5.83 o 
   5  11   6       27.55       29.95      7.03 o 
   6  11   6       27.39       30.35      6.99 o 
   7  11   6      214.42      184.58     11.41 o 
   8  11   6      259.18      264.12     22.22 o 
   9  11   6       78.65       81.92      9.31 o 
  10  11   6      809.16      783.81     61.65 o 
  11  11   6       18.98       17.79     10.30 o 
  12  11   6       12.18       25.63     10.50 o 
  13  11   6        0.81       16.58     12.01 o 
  14  11   6      150.28      138.18     27.44 o 
  -8  12   6        2.16      -18.74     12.50 o 
  -7  12   6      260.32      308.84     33.92 o 
  -6  12   6      126.74      146.18     18.61 o 
  -5  12   6        9.30        3.83     10.47 o 
  -4  12   6       72.38       56.10     22.71 o 
  -3  12   6       23.72       18.29     10.88 o 
  -2  12   6        8.03       18.24     10.59 o 
  -1  12   6      169.17      148.11     15.77 o 
   0  12   6        7.37        5.03      9.01 o 
   1  12   6      456.97      434.26     21.89 o 
   2  12   6        5.01        7.04      5.84 o 
   3  12   6      187.97      194.77     13.57 o 
   4  12   6       16.94       21.93      9.58 o 
   5  12   6       94.59      101.62     12.56 o 
   6  12   6      189.48      229.95     17.22 o 
   7  12   6      762.83      778.36     29.11 o 
   8  12   6        0.98        6.99      6.46 o 
   9  12   6       10.72        8.99      9.04 o 
  10  12   6       32.47       30.32     10.91 o 
  11  12   6        2.52       -7.11      9.35 o 
  12  12   6      347.51      402.12     55.57 o 
  13  12   6       26.40        9.52     17.34 o 
  -7  13   6       86.23       52.16     16.23 o 
  -6  13   6       14.71        1.42     12.18 o 
  -5  13   6        3.00       -9.25     11.77 o 
  -4  13   6        7.39       16.46     12.23 o 
  -3  13   6       96.18      108.61     16.24 o 
  -2  13   6      224.66      234.17     19.86 o 
  -1  13   6       16.74       17.31     10.67 o 
   0  13   6        0.24       -8.04      8.39 o 
   1  13   6      273.45      270.06     19.15 o 
   2  13   6      454.14      468.69     36.49 o 
   3  13   6        9.67        8.68      9.36 o 
   4  13   6        8.85       -4.97      6.17 o 
   5  13   6        6.00        7.43     10.67 o 
   6  13   6      107.66      120.48     10.91 o 
   7  13   6      219.00      243.11     16.54 o 
   8  13   6       82.94       84.48     10.15 o 
   9  13   6        0.29       -9.74      8.69 o 
  10  13   6        0.47        6.38     10.44 o 
  11  13   6        1.25        0.25     13.67 o 
  12  13   6       39.89       81.28     14.41 o 
  -6  14   6        0.16       -7.64     12.44 o 
  -5  14   6       74.78       88.48     17.22 o 
  -4  14   6        0.77       -9.34     11.16 o 
  -3  14   6      358.33      361.46     25.02 o 
  -2  14   6       39.25       62.06     19.16 o 
  -1  14   6       22.92       16.60     12.45 o 
   0  14   6       39.38       46.88     12.63 o 
   1  14   6       17.51       32.60     14.04 o 
   2  14   6       68.36       70.60     17.21 o 
   3  14   6       45.42       34.40     10.75 o 
   4  14   6       48.01       51.09     23.89 o 
   5  14   6       73.95       94.69     13.81 o 
   6  14   6      828.87      875.97     39.56 o 
   7  14   6       27.07       25.35      8.42 o 
   8  14   6       66.60       83.71     17.78 o 
   9  14   6       47.60       31.38     23.47 o 
  10  14   6      120.26      104.54     15.85 o 
  11  14   6       49.74       68.17     14.64 o 
  -4  15   6        0.06       -8.81     19.26 o 
  -3  15   6       94.35      112.36     18.37 o 
  -2  15   6      124.34      120.62     18.32 o 
  -1  15   6      188.77      170.18     18.84 o 
   0  15   6        6.37      -12.32     17.35 o 
   1  15   6       11.78       -2.32     10.37 o 
   2  15   6       46.29       47.32     31.46 o 
   3  15   6      238.62      225.19     19.29 o 
   4  15   6       10.20        8.37     10.43 o 
   5  15   6       21.85       16.23     19.16 o 
   6  15   6       10.45       14.17     10.13 o 
   7  15   6       77.95       86.12     14.29 o 
   8  15   6        3.26       -3.92     15.75 o 
   9  15   6       15.04       18.88     12.22 o 
  10  15   6       17.22       32.32     13.75 o 
  -3  16   6      190.56      177.84     22.47 o 
  -2  16   6        0.32       -0.95     12.14 o 
  -1  16   6      120.25       88.60     23.26 o 
   0  16   6       97.67      100.10     17.27 o 
   1  16   6      148.26      156.59     23.13 o 
   2  16   6       18.81        3.66     11.09 o 
   3  16   6       10.81       15.77     16.48 o 
   4  16   6       85.38       74.28     15.01 o 
   5  16   6      109.40      121.01     25.85 o 
   6  16   6        8.58       10.89     10.96 o 
   7  16   6        6.40       36.22     22.27 o 
   8  16   6       21.66       33.45     20.40 o 
   1  17   6        1.87       13.27     13.26 o 
   2  17   6        1.43       -7.40     10.83 o 
   3  17   6        0.05       -3.72     11.22 o 
   4  17   6       53.07       56.21     21.67 o 
   5  17   6       27.16       26.01     21.42 o 
  -1 -14   7      120.99      105.46     25.92 o 
   0 -14   7       23.13       14.13     17.40 o 
   1 -14   7      119.94      170.11     28.46 o 
   2 -14   7        2.24       -2.80     13.76 o 
   3 -14   7       27.91       27.59     15.81 o 
   4 -14   7      189.61      163.12     19.37 o 
   5 -14   7       44.09       47.33     14.10 o 
  -4 -13   7        5.38       17.70     12.48 o 
  -3 -13   7      272.30      259.13     33.45 o 
  -2 -13   7      222.17      237.83     32.98 o 
  -1 -13   7       45.14       37.33     17.72 o 
   0 -13   7       15.90       21.77     16.11 o 
   1 -13   7       69.81       81.46     14.67 o 
   2 -13   7       83.48       63.38     13.92 o 
   3 -13   7        1.53      -10.30      9.34 o 
   4 -13   7       77.47      110.89     18.43 o 
   5 -13   7        1.99       -0.06      9.79 o 
   6 -13   7        4.49       -4.96      8.74 o 
   7 -13   7        0.41        2.09     10.39 o 
   8 -13   7       40.04       18.34     11.39 o 
  -5 -12   7      218.61      234.78     21.51 o 
  -4 -12   7       15.77       10.62     11.09 o 
  -3 -12   7      176.66      157.27     19.73 o 
  -2 -12   7       42.86       44.18     11.77 o 
  -1 -12   7       81.20       80.84     20.05 o 
   0 -12   7       22.07       26.18     15.32 o 
   1 -12   7        0.02       11.96     10.17 o 
   2 -12   7      138.00      149.46     16.21 o 
   3 -12   7       72.90       61.46     12.63 o 
   4 -12   7        5.10        5.88      9.49 o 
   5 -12   7        3.26       27.98     11.21 o 
   6 -12   7      125.11      136.13     16.64 o 
   7 -12   7       46.21       37.48     12.09 o 
   8 -12   7      154.46      168.13     18.57 o 
   9 -12   7       46.26       67.79     14.90 o 
  10 -12   7        0.10       19.91     11.72 o 
  -7 -11   7        7.79       -4.09     11.06 o 
  -6 -11   7       62.22       79.52     35.48 o 
  -5 -11   7       22.18       48.85     14.68 o 
  -4 -11   7        0.85       -3.70      9.57 o 
  -3 -11   7      571.33      570.48     27.45 o 
  -2 -11   7      152.94      179.66     16.95 o 
  -1 -11   7      136.94      115.41     14.06 o 
   0 -11   7      177.32      177.96     12.66 o 
   1 -11   7        0.89       -7.29     16.23 o 
   2 -11   7       57.19       48.29     11.11 o 
   3 -11   7       49.18       56.20     11.53 o 
   4 -11   7        0.01       -7.22      7.28 o 
   5 -11   7       32.07       41.77     10.70 o 
   6 -11   7       14.52        6.64      8.53 o 
   7 -11   7        1.92       -1.86     10.36 o 
   8 -11   7       78.91       83.85     14.21 o 
   9 -11   7      106.12      144.86     17.42 o 
  10 -11   7        6.50        8.10     14.86 o 
  11 -11   7       12.37       -6.52     17.98 o 
  -8 -10   7       51.77       64.49     16.43 o 
  -7 -10   7       90.01      134.88     18.72 o 
  -6 -10   7       39.40       20.80     21.48 o 
  -5 -10   7        2.50       18.02     11.05 o 
  -4 -10   7      455.43      471.95     25.50 o 
  -3 -10   7       55.40       56.73     12.36 o 
  -2 -10   7      196.95      235.77     17.71 o 
  -1 -10   7        0.66        6.40      8.12 o 
   0 -10   7        8.46        5.61     10.43 o 
   1 -10   7       11.93       21.62      6.78 o 
   2 -10   7      168.82      155.30     10.55 o 
   3 -10   7       13.19       20.38      8.88 o 
   4 -10   7      337.92      314.38     19.60 o 
   5 -10   7       29.60       39.05     10.36 o 
   6 -10   7      155.23      193.32     16.57 o 
   7 -10   7       19.30       15.48     10.87 o 
   8 -10   7        3.32       -7.92      7.11 o 
   9 -10   7        4.19       16.49     10.06 o 
  10 -10   7      198.23      236.69     19.99 o 
  11 -10   7       23.63       38.15     18.43 o 
  12 -10   7       39.43       52.25     22.71 o 
  -8  -9   7        0.44      -12.91     10.41 o 
  -7  -9   7        0.82        7.69     10.92 o 
  -6  -9   7       10.23       16.65     11.10 o 
  -5  -9   7       11.41       20.32     12.45 o 
  -4  -9   7        7.03        5.54      9.07 o 
  -3  -9   7       15.56       19.75      9.27 o 
  -2  -9   7      148.80      133.26     14.47 o 
  -1  -9   7      129.40      139.20     10.34 o 
   0  -9   7       51.09       53.97      7.74 o 
   1  -9   7      119.66      119.43      9.43 o 
   2  -9   7       74.56       76.25      8.17 o 
   3  -9   7      339.69      315.20     13.22 o 
   4  -9   7      172.39      169.16     11.07 o 
   5  -9   7       94.10       86.05     11.76 o 
   6  -9   7      475.97      471.29     21.67 o 
   7  -9   7        3.81        0.17      9.05 o 
   8  -9   7        2.77        4.34      7.29 o 
   9  -9   7        0.03       -6.71      8.03 o 
  10  -9   7       20.97       24.27     10.65 o 
  11  -9   7       88.85      109.98     15.77 o 
  12  -9   7       19.94       21.01     11.07 o 
  13  -9   7       47.01       55.61     14.63 o 
  -9  -8   7      187.93      230.74     40.64 o 
  -8  -8   7       94.83      109.81     29.14 o 
  -7  -8   7        0.20      -10.63      9.37 o 
  -6  -8   7       18.82       23.14     11.59 o 
  -5  -8   7       52.81       60.50     14.86 o 
  -4  -8   7      103.71      101.90     14.52 o 
  -3  -8   7      826.07      811.32     29.50 o 
  -2  -8   7      216.05      202.10     17.64 o 
  -1  -8   7        4.67       10.84      5.82 o 
   0  -8   7       11.58       -3.48      4.98 o 
   1  -8   7     1375.52     1305.58     25.07 o 
   2  -8   7       31.09       26.02     10.12 o 
   3  -8   7       44.52       33.14      6.22 o 
   4  -8   7        0.01        1.26      8.45 o 
   5  -8   7      511.78      491.09     15.27 o 
   6  -8   7       12.13        4.30      7.40 o 
   7  -8   7        7.43        4.35      7.20 o 
   8  -8   7       11.26        2.55      7.86 o 
   9  -8   7      301.00      277.05     18.28 o 
  10  -8   7      247.77      239.51     18.51 o 
  11  -8   7      144.14      154.92     24.14 o 
  12  -8   7        7.11        5.21      9.08 o 
  13  -8   7       18.19        1.43     20.75 o 
  14  -8   7        1.95      -10.52     10.47 o 
 -10  -7   7       72.48       89.06     17.85 o 
  -9  -7   7       26.35       17.34     13.03 o 
  -8  -7   7        6.43       41.97     13.62 o 
  -7  -7   7      135.61      173.36     18.25 o 
  -6  -7   7       83.79       75.17     14.52 o 
  -5  -7   7       89.13      104.97     14.93 o 
  -4  -7   7      142.44      148.38     15.46 o 
  -3  -7   7      663.68      640.31     38.72 o 
  -2  -7   7      516.95      504.81     36.38 o 
  -1  -7   7      122.86      129.51      8.99 o 
   0  -7   7      340.82      318.11     12.72 o 
   1  -7   7      977.55      864.50     19.58 o 
   2  -7   7     1646.41     1552.72     26.73 o 
   3  -7   7      120.32      126.89      8.69 o 
   4  -7   7      948.19      971.94     20.75 o 
   5  -7   7      327.29      313.46     19.95 o 
   6  -7   7      383.52      396.37     13.46 o 
   7  -7   7       48.16       49.01      6.81 o 
   8  -7   7       50.45       47.05      9.97 o 
   9  -7   7        9.64        4.76      7.45 o 
  10  -7   7      274.84      252.00     17.81 o 
  11  -7   7       18.97       22.05      9.24 o 
  12  -7   7        2.34        5.71      9.56 o 
  13  -7   7       22.46       24.43     15.81 o 
  14  -7   7      203.53      232.99     21.08 o 
 -10  -6   7       29.17        6.16     14.14 o 
  -9  -6   7        0.38        2.49     10.80 o 
  -8  -6   7      141.93      149.51     32.44 o 
  -7  -6   7      150.92      167.74     17.82 o 
  -6  -6   7      338.78      301.55     21.19 o 
  -5  -6   7      186.38      142.95     15.27 o 
  -4  -6   7       17.11       23.37      9.75 o 
  -3  -6   7       64.52       64.67     11.55 o 
  -2  -6   7       30.66       42.00     10.38 o 
  -1  -6   7       96.85       88.70     10.20 o 
   0  -6   7      554.93      550.00     18.03 o 
   1  -6   7       26.23       19.79      5.59 o 
   2  -6   7      175.64      172.19     16.60 o 
   3  -6   7      244.12      233.36     10.53 o 
   4  -6   7      289.02      271.83     11.18 o 
   5  -6   7      483.32      465.52     16.88 o 
   6  -6   7       86.12       84.98      7.69 o 
   7  -6   7        0.54        6.84      4.89 o 
   8  -6   7        5.31        3.33      4.97 o 
   9  -6   7      450.33      430.53     14.87 o 
  10  -6   7      290.16      268.66     17.11 o 
  11  -6   7       63.79       68.30     16.67 o 
  12  -6   7       20.46       27.95     12.13 o 
  13  -6   7      183.38      169.67     17.23 o 
  14  -6   7       65.84       85.98     16.33 o 
  15  -6   7      147.79      161.24     18.83 o 
 -11  -5   7       44.90      103.38     19.46 o 
 -10  -5   7       35.18       37.12     13.68 o 
  -9  -5   7        2.14       15.08     11.94 o 
  -8  -5   7        8.20        5.28     10.36 o 
  -7  -5   7      100.60       87.72     14.57 o 
  -6  -5   7        4.44       10.64      9.76 o 
  -5  -5   7        2.26        8.03      9.01 o 
  -4  -5   7     1110.53     1003.57     35.51 o 
  -3  -5   7       85.96      112.60     13.24 o 
  -2  -5   7        0.57       -5.40      4.15 o 
  -1  -5   7      566.10      529.77     13.60 o 
   0  -5   7      183.01      174.81      9.12 o 
   1  -5   7       21.78       10.96      8.14 o 
   2  -5   7        5.73       11.66      4.87 o 
   3  -5   7       89.91      100.54      7.55 o 
   4  -5   7      244.54      234.86     10.40 o 
   5  -5   7      146.18      133.05      8.24 o 
   6  -5   7      461.74      418.83     13.30 o 
   7  -5   7      145.40      141.66      8.86 o 
   8  -5   7      153.23      156.98      9.58 o 
   9  -5   7      292.76      309.78     16.52 o 
  10  -5   7      167.81      153.91     10.29 o 
  11  -5   7       33.42       42.10      7.71 o 
  12  -5   7      266.83      255.14     26.94 o 
  13  -5   7      102.15      124.50     17.82 o 
  14  -5   7       40.01       28.52     15.56 o 
  15  -5   7       19.84       24.11     15.88 o 
 -11  -4   7       39.61       31.91     14.42 o 
 -10  -4   7       55.24       43.54     14.16 o 
  -9  -4   7       40.21       66.21     14.50 o 
  -8  -4   7       89.66      102.31     20.42 o 
  -7  -4   7       32.16       39.29     11.70 o 
  -6  -4   7      393.31      402.15     22.49 o 
  -5  -4   7      767.77      707.42     42.69 o 
  -4  -4   7     2261.27     2184.59     51.12 o 
  -3  -4   7       33.08       30.87     14.14 o 
  -2  -4   7      374.95      371.40      9.31 o 
  -1  -4   7        0.87        6.57      6.54 o 
   0  -4   7       99.83       91.16      6.57 o 
   1  -4   7        1.19       12.94      4.51 o 
   2  -4   7      732.32      722.24     16.13 o 
   3  -4   7     1411.52     1448.01     23.19 o 
   4  -4   7        2.44        5.44      4.52 o 
   5  -4   7      223.03      207.56      9.65 o 
   6  -4   7      205.87      216.26      9.80 o 
   7  -4   7       60.81       73.92      6.89 o 
   8  -4   7       42.66       54.45      6.74 o 
   9  -4   7       75.76       73.62      9.25 o 
  10  -4   7       61.66       69.43      7.87 o 
  11  -4   7       14.99       21.61      6.45 o 
  12  -4   7       17.23       11.93      6.72 o 
  13  -4   7      392.08      380.39     16.42 o 
  14  -4   7      118.12      170.88     16.75 o 
  15  -4   7       94.61       80.62     21.95 o 
  16  -4   7       47.14       33.04     14.92 o 
 -11  -3   7       19.69       24.91     13.86 o 
 -10  -3   7      309.16      328.41     24.41 o 
  -9  -3   7       21.17       32.73     12.70 o 
  -8  -3   7      169.88      182.59     20.77 o 
  -7  -3   7      150.34      139.83     16.25 o 
  -6  -3   7      285.12      277.87     19.38 o 
  -5  -3   7       70.37       74.11     12.56 o 
  -4  -3   7      138.76      154.49     21.42 o 
  -3  -3   7      117.11      121.36     13.76 o 
  -2  -3   7      120.94       96.57     12.89 o 
  -1  -3   7      363.43      398.85     10.32 o 
   0  -3   7      215.48      224.32      8.81 o 
   1  -3   7      674.25      660.13     14.39 o 
   2  -3   7        5.87        2.58      4.02 o 
   3  -3   7      212.19      178.34      8.57 o 
   4  -3   7        0.43       -2.20      3.58 o 
   5  -3   7      230.62      252.68      9.92 o 
   6  -3   7      169.98      165.66      8.39 o 
   7  -3   7      166.70      201.83     13.51 o 
   8  -3   7      504.81      476.12     14.81 o 
   9  -3   7      250.77      235.06     11.21 o 
  10  -3   7      889.89      870.15     20.37 o 
  11  -3   7        1.99        2.89      5.40 o 
  12  -3   7     1135.16     1081.90     28.33 o 
  13  -3   7       19.41       31.37      7.95 o 
  14  -3   7       19.26       15.16      7.99 o 
  15  -3   7       10.81       16.23     16.08 o 
  16  -3   7        0.13      -13.31     14.54 o 
 -11  -2   7       33.94       26.36     13.30 o 
 -10  -2   7      123.24      109.18     22.88 o 
  -9  -2   7      196.08      165.09     17.80 o 
  -8  -2   7       55.03       63.31     13.70 o 
  -7  -2   7       20.46       16.94     14.00 o 
  -6  -2   7        3.72       -2.75      7.68 o 
  -5  -2   7     1560.75     1493.36     37.72 o 
  -4  -2   7       14.21        9.22      7.66 o 
  -3  -2   7      123.06      123.24     12.06 o 
  -2  -2   7      282.47      226.99     14.17 o 
  -1  -2   7       24.66       25.76      3.55 o 
   0  -2   7      235.43      256.15      8.68 o 
   1  -2   7     3415.92     3599.88     50.15 o 
   2  -2   7      289.88      276.81      9.53 o 
   3  -2   7      568.21      629.32     16.37 o 
   4  -2   7       34.40       46.08      5.08 o 
   5  -2   7      273.23      278.97      9.70 o 
   6  -2   7        0.85        3.48      3.60 o 
   7  -2   7     1878.77     1921.28     27.55 o 
   8  -2   7     1330.00     1341.27     23.01 o 
   9  -2   7      304.83      286.36     11.65 o 
  10  -2   7      411.80      390.32     13.81 o 
  11  -2   7      552.26      530.95     16.53 o 
  12  -2   7       97.27       88.43      9.26 o 
  13  -2   7       15.35        8.05      6.93 o 
  14  -2   7        0.01       -3.66      8.12 o 
  15  -2   7      158.32      160.16     16.36 o 
  16  -2   7       25.41       40.19     12.64 o 
 -11  -1   7       29.96       29.95     12.57 o 
 -10  -1   7        3.67       -5.57     11.19 o 
  -9  -1   7      200.70      190.15     18.59 o 
  -8  -1   7        1.55        2.87      9.23 o 
  -7  -1   7       38.09       22.40     13.92 o 
  -6  -1   7       37.21       32.74     12.33 o 
  -5  -1   7       45.16       44.09     10.32 o 
  -4  -1   7      896.70      853.88     26.31 o 
  -3  -1   7       85.08       74.03     10.40 o 
  -2  -1   7     1486.80     1611.71     34.17 o 
  -1  -1   7        1.28        0.43      2.68 o 
   0  -1   7     1971.52     2079.49     26.27 o 
   1  -1   7      119.62       80.10      5.60 o 
   2  -1   7       13.59        5.60      3.40 o 
   3  -1   7      126.66      130.28      6.82 o 
   4  -1   7       80.07      111.69      6.33 o 
   5  -1   7      558.84      561.52     12.56 o 
   6  -1   7      785.52      800.53     15.49 o 
   7  -1   7      698.25      794.69     15.94 o 
   8  -1   7      846.21      883.47     19.44 o 
   9  -1   7      168.80      165.88     12.53 o 
  10  -1   7      388.01      425.73     14.04 o 
  11  -1   7       22.29       11.79      5.67 o 
  12  -1   7      673.44      654.85     19.42 o 
  13  -1   7       51.42       72.35      9.23 o 
  14  -1   7      339.75      335.00     20.16 o 
  15  -1   7       88.51       85.12     13.70 o 
  16  -1   7       88.82       93.51     15.17 o 
 -12   0   7       32.82       -1.55     21.37 o 
 -11   0   7      302.06      297.83     29.66 o 
 -10   0   7        1.95       -4.79     16.48 o 
  -9   0   7        6.87       -5.46     10.41 o 
  -8   0   7        1.07       -0.77      9.34 o 
  -7   0   7        0.50        1.62      7.97 o 
  -6   0   7       80.87       82.20     11.98 o 
  -5   0   7        2.13        2.04      9.27 o 
  -4   0   7      352.78      324.24     17.06 o 
  -3   0   7       62.24       56.62      4.39 o 
  -2   0   7       66.00       61.79      9.97 o 
  -1   0   7      251.60      231.71     11.19 o 
   0   0   7       86.04      106.18      6.44 o 
   1   0   7      156.75      150.67      8.44 o 
   2   0   7        8.80        6.69      3.75 o 
   3   0   7     1109.08     1152.11     17.99 o 
   4   0   7       76.11       84.71      9.13 o 
   5   0   7      147.04      157.17      6.83 o 
   6   0   7     1490.51     1662.85     29.71 o 
   7   0   7      121.10      120.61      6.50 o 
   8   0   7       13.96       13.80      4.40 o 
   9   0   7      152.79      178.51      9.12 o 
  10   0   7      152.37      136.39      8.64 o 
  11   0   7     1682.26     1718.12     28.87 o 
  12   0   7       97.68      106.82     15.53 o 
  13   0   7      100.03      103.07     12.94 o 
  14   0   7       20.39       15.86      8.67 o 
  15   0   7        8.10        6.27     12.24 o 
  16   0   7        9.77       28.32     11.75 o 
  17   0   7       92.01       97.36     24.47 o 
 -12   1   7        0.00      -16.96     13.37 o 
 -11   1   7        1.73       -4.48     10.68 o 
 -10   1   7       12.32       19.41     13.69 o 
  -9   1   7        0.00      -12.16      8.10 o 
  -8   1   7      260.38      261.49     18.79 o 
  -7   1   7      355.90      329.42     19.31 o 
  -6   1   7       41.79       31.76     12.29 o 
  -5   1   7      136.19      139.54      9.29 o 
  -4   1   7      380.42      374.57     13.01 o 
  -3   1   7      935.60      939.64     17.53 o 
  -1   1   7      883.69      935.07     16.71 o 
   0   1   7       14.46       23.65      6.44 o 
   1   1   7      668.89      701.38     14.00 o 
   2   1   7       72.22       79.12      5.67 o 
   3   1   7     2010.18     2058.93     25.35 o 
   4   1   7     7741.08     7796.43     70.08 o 
   5   1   7      170.16      153.79      6.95 o 
   6   1   7     1235.36     1243.60     17.41 o 
   7   1   7       47.57       34.99      3.98 o 
   8   1   7        2.88       -1.71      3.87 o 
   9   1   7      412.29      397.40     11.89 o 
  10   1   7        4.94       -3.28      7.61 o 
  11   1   7       12.71        6.92      5.92 o 
  12   1   7      371.56      353.93     22.15 o 
  13   1   7       15.80        6.86      7.95 o 
  14   1   7       91.24       82.82     12.76 o 
  15   1   7        0.38       14.80      9.34 o 
  16   1   7      163.87      195.62     18.62 o 
  17   1   7       15.21       13.65     10.80 o 
 -12   2   7       19.78       13.03     13.61 o 
 -11   2   7        3.55       10.97     11.10 o 
 -10   2   7       12.19        4.72      9.66 o 
  -9   2   7        4.68       13.04      9.58 o 
  -8   2   7      211.84      190.55     16.79 o 
  -7   2   7       37.52       44.88     10.62 o 
  -6   2   7      175.28      153.56      9.94 o 
  -5   2   7      284.55      289.99     13.29 o 
  -4   2   7        8.00        6.97      5.82 o 
  -3   2   7      710.86      722.82     18.23 o 
  -2   2   7       37.12       38.70      6.07 o 
  -1   2   7     1013.11     1063.14     20.25 o 
   0   2   7      114.67      114.30      7.05 o 
   1   2   7     4165.90     4325.36     44.60 o 
   2   2   7     1024.24     1013.88     16.76 o 
   3   2   7     1054.99     1049.87     16.47 o 
   4   2   7      192.90      223.84      7.10 o 
   5   2   7     1227.34     1296.52     26.49 o 
   6   2   7        1.79        9.34      5.48 o 
   7   2   7     1537.42     1536.83     31.26 o 
   8   2   7      131.45      153.48      6.98 o 
   9   2   7      282.32      292.66     10.19 o 
  10   2   7      261.61      270.68     11.05 o 
  11   2   7      943.20      966.48     25.04 o 
  12   2   7        1.25        7.52      5.56 o 
  13   2   7       35.13       37.53     10.26 o 
  14   2   7       70.54       72.16     12.94 o 
  15   2   7        2.18       14.54      9.37 o 
  16   2   7       38.42       44.79     11.96 o 
  17   2   7      164.81      208.23     19.94 o 
 -11   3   7        0.29        9.67     10.77 o 
 -10   3   7       42.21       37.38     11.88 o 
  -9   3   7       38.72       42.08     11.54 o 
  -8   3   7      406.75      454.68     22.92 o 
  -7   3   7     1425.96     1392.29     36.67 o 
  -6   3   7     1205.10     1215.16     24.25 o 
  -5   3   7        5.15       -0.28      5.94 o 
  -4   3   7      510.75      513.01     21.01 o 
  -3   3   7      162.62      154.45      9.29 o 
  -2   3   7       10.70        9.60      5.23 o 
  -1   3   7     1132.09     1189.67     20.31 o 
   0   3   7      113.99       98.87     10.23 o 
   1   3   7      897.16      874.02     16.19 o 
   2   3   7       84.53       94.64      6.08 o 
   3   3   7     2029.82     2072.17     26.72 o 
   4   3   7     1669.31     1894.16     18.31 o 
   5   3   7       60.65       53.82      7.60 o 
   6   3   7       27.72       17.94      6.42 o 
   7   3   7      324.74      287.10     14.19 o 
   8   3   7     1362.92     1385.60     39.02 o 
   9   3   7      247.69      196.78     11.57 o 
  10   3   7      624.08      566.16     14.80 o 
  11   3   7      207.84      204.75     10.97 o 
  12   3   7       67.11       69.28     11.44 o 
  13   3   7        0.36        4.45     13.06 o 
  14   3   7       58.47       50.74     11.65 o 
  15   3   7       31.16       28.05     10.30 o 
  16   3   7       10.83        3.09     14.59 o 
  17   3   7        0.06        9.90     10.83 o 
 -11   4   7       17.45       14.21     21.69 o 
 -10   4   7       21.73        9.40     10.37 o 
  -9   4   7        7.99       -0.26     10.62 o 
  -8   4   7      477.83      480.52     23.62 o 
  -7   4   7      211.25      242.90     13.24 o 
  -6   4   7        3.22       12.09      6.78 o 
  -5   4   7      990.52     1001.57     21.76 o 
  -4   4   7        0.29       -1.64      5.46 o 
  -3   4   7        0.37        7.06      5.55 o 
  -2   4   7        2.18       13.15      5.61 o 
  -1   4   7       58.09       68.62      6.70 o 
   0   4   7      178.37      203.70      9.34 o 
   1   4   7     4082.73     3986.33     42.97 o 
   2   4   7      554.91      678.64     14.07 o 
   3   4   7      265.55      306.48     10.79 o 
   4   4   7     1266.61     1301.85     18.09 o 
   5   4   7      138.91      138.94     10.02 o 
   6   4   7      194.87      155.64     11.07 o 
   8   4   7     1637.57     1553.54     34.06 o 
   9   4   7     1063.88     1053.71     17.89 o 
  10   4   7     1556.62     1459.66     23.38 o 
  11   4   7      142.16      129.49     13.00 o 
  12   4   7      339.92      338.14     18.71 o 
  13   4   7       11.12       -5.16      7.54 o 
  14   4   7       35.46       31.58     10.55 o 
  15   4   7      265.28      275.07     19.90 o 
  16   4   7      106.90      125.93     16.32 o 
  17   4   7        1.35       18.98     11.19 o 
 -11   5   7        0.45       13.08     17.48 o 
 -10   5   7        1.03      -13.01      9.21 o 
  -9   5   7        4.58       -4.16     18.67 o 
  -8   5   7      123.61      159.48     15.45 o 
  -7   5   7      357.12      385.82     17.62 o 
  -6   5   7       79.30       95.94      9.39 o 
  -5   5   7      359.76      337.66     14.62 o 
  -4   5   7       46.91       41.19      7.18 o 
  -3   5   7       91.74       74.73      7.94 o 
  -2   5   7      782.12      774.76     17.81 o 
  -1   5   7      110.14      116.91      8.11 o 
   0   5   7     1017.99     1031.83     19.18 o 
   1   5   7     1656.47     1735.08     25.22 o 
   2   5   7     8195.96     8067.83     74.88 o 
   3   5   7      716.29      743.30     14.56 o 
   4   5   7      169.70      172.74      8.59 o 
   5   5   7        0.35        1.30      2.73 o 
   6   5   7       33.26       36.92      7.80 o 
   7   5   7        1.56       -1.07     13.35 o 
   8   5   7       92.19       88.79     15.19 o 
   9   5   7       48.38       62.58      7.35 o 
  10   5   7       25.49       25.60      9.04 o 
  11   5   7       33.66       32.06     17.63 o 
  12   5   7      227.20      230.43     16.74 o 
  13   5   7       97.89       85.13     12.57 o 
  14   5   7       64.39       54.90     20.77 o 
  15   5   7        0.29      -12.88     12.87 o 
  16   5   7        1.21       24.74     11.07 o 
 -11   6   7        9.94        9.63     20.37 o 
 -10   6   7        5.97        2.28     19.21 o 
  -9   6   7       39.14       38.12     21.31 o 
  -8   6   7       19.20       20.37      8.19 o 
  -7   6   7       64.47       78.37      9.78 o 
  -6   6   7      125.12      109.67     10.08 o 
  -5   6   7      278.67      235.74     12.20 o 
  -4   6   7       12.28       22.38      6.46 o 
  -3   6   7      484.25      484.55     15.43 o 
  -2   6   7      273.93      256.08     11.31 o 
  -1   6   7        0.94        3.42      5.17 o 
   0   6   7       89.80       93.50      7.82 o 
   1   6   7      601.35      645.39     15.67 o 
   2   6   7     1207.44     1198.71     20.68 o 
   3   6   7      701.81      704.07     25.77 o 
   4   6   7       24.05       20.80      4.44 o 
   5   6   7      418.06      368.42     10.15 o 
   6   6   7      675.39      644.84     12.82 o 
   7   6   7      189.45      182.94      8.05 o 
   8   6   7      388.41      382.65     20.60 o 
   9   6   7      975.90      967.91     23.72 o 
  10   6   7        8.97       11.14      8.46 o 
  11   6   7      210.97      202.92     15.82 o 
  12   6   7       78.22       88.40     12.24 o 
  13   6   7        7.28       18.07      8.75 o 
  14   6   7       38.39       55.25     11.60 o 
  15   6   7       42.22       81.42     15.09 o 
  16   6   7       30.63       20.71     11.09 o 
 -10   7   7       30.78       53.82     23.18 o 
  -9   7   7        3.80        2.04     18.33 o 
  -8   7   7      100.65       98.04     15.04 o 
  -7   7   7      282.11      285.72     19.72 o 
  -6   7   7      202.60      202.86     12.37 o 
  -5   7   7     1006.20     1010.13     23.17 o 
  -4   7   7       30.56       40.32      7.37 o 
  -3   7   7      273.13      278.50     12.46 o 
  -2   7   7       62.44       65.45      7.47 o 
  -1   7   7       51.14       54.10      7.21 o 
   0   7   7        4.65       10.27      6.43 o 
   1   7   7     1189.52     1164.11     21.31 o 
   2   7   7        6.84        7.90      4.99 o 
   3   7   7     1298.17     1336.88     25.87 o 
   4   7   7      408.38      392.77     11.96 o 
   5   7   7       75.22       90.42      6.59 o 
   6   7   7       65.83       79.34      6.20 o 
   7   7   7       34.33       32.67      5.87 o 
   8   7   7      155.00      159.25      8.77 o 
   9   7   7       29.28       32.62      7.92 o 
  10   7   7       74.58       77.92     11.43 o 
  11   7   7      765.97      732.20     26.65 o 
  12   7   7      222.64      231.31     65.02 o 
  13   7   7      104.09       93.72     13.22 o 
  14   7   7        1.04        1.80     18.39 o 
  15   7   7       61.16       84.50     21.70 o 
  16   7   7       12.70       37.02     11.63 o 
 -10   8   7        0.72      -14.42     19.53 o 
  -9   8   7        5.71      -16.41     10.94 o 
  -8   8   7        1.81       -3.69     10.80 o 
  -7   8   7        0.69        4.29     10.26 o 
  -6   8   7       13.14       -5.94      9.07 o 
  -5   8   7       65.62       41.17     13.83 o 
  -4   8   7      514.28      524.84     18.08 o 
  -3   8   7       45.46       47.26      7.24 o 
  -2   8   7      426.43      425.45     14.85 o 
  -1   8   7      396.50      392.88     14.10 o 
   0   8   7      152.11      143.55      9.36 o 
   1   8   7     1508.95     1461.72     25.22 o 
   2   8   7       58.37       50.23      7.71 o 
   3   8   7       70.65       70.33      7.08 o 
   4   8   7       31.56       25.05      5.60 o 
   5   8   7       29.85       21.86      5.28 o 
   6   8   7      121.83       97.21      7.27 o 
   7   8   7      694.89      682.79     16.10 o 
   8   8   7      608.66      581.89     16.50 o 
   9   8   7      673.09      658.76     24.31 o 
  10   8   7       23.43       12.36      9.33 o 
  11   8   7       10.91        6.14      8.19 o 
  12   8   7       49.41       42.92     10.81 o 
  13   8   7        9.84       10.77      8.78 o 
  14   8   7      324.05      331.74     39.32 o 
  15   8   7        0.03        5.57      8.91 o 
  16   8   7       26.52       42.59     20.87 o 
  -9   9   7        2.51      -18.87     12.58 o 
  -8   9   7       62.41       49.43     14.65 o 
  -7   9   7      221.70      235.46     20.09 o 
  -6   9   7      376.12      426.61     23.77 o 
  -5   9   7        4.40        4.61      9.63 o 
  -4   9   7        3.65       16.78      9.99 o 
  -3   9   7       95.62      115.45     13.93 o 
  -2   9   7       78.83       78.68      8.08 o 
  -1   9   7      237.89      243.24     11.90 o 
   0   9   7      822.95      836.22     19.51 o 
   1   9   7      591.67      622.68     19.35 o 
   2   9   7        1.39        8.23      9.96 o 
   3   9   7       25.34       18.64      7.12 o 
   4   9   7       54.75       63.28     10.01 o 
   5   9   7      159.91      141.15      9.14 o 
   6   9   7      507.62      509.98     30.49 o 
   7   9   7      437.63      428.16     19.03 o 
   8   9   7      255.15      237.08     10.96 o 
   9   9   7       15.17       14.54      8.59 o 
  10   9   7      277.48      256.45     17.83 o 
  11   9   7      207.98      212.28     16.88 o 
  12   9   7        6.74        2.50      7.95 o 
  13   9   7        0.89        1.67     25.26 o 
  14   9   7       19.84       29.09     16.07 o 
  15   9   7      213.24      246.13     20.14 o 
  -9  10   7       59.45       88.69     38.97 o 
  -8  10   7        0.93      -13.46     12.23 o 
  -7  10   7       96.25       88.99     15.90 o 
  -6  10   7       30.67       25.51     27.52 o 
  -5  10   7       41.69       28.75     26.31 o 
  -4  10   7      129.13      112.51     15.18 o 
  -3  10   7      239.36      228.89     18.12 o 
  -2  10   7      103.37      106.93     13.64 o 
  -1  10   7      109.24      117.34      9.11 o 
   0  10   7       76.49      101.61      8.87 o 
   1  10   7       90.08      106.90     10.67 o 
   2  10   7      184.19      207.71     11.58 o 
   3  10   7        7.79       18.05      6.32 o 
   4  10   7      250.04      242.75     11.80 o 
   5  10   7      758.69      709.92     18.55 o 
   6  10   7       81.95       85.83      8.28 o 
   7  10   7       11.27       13.41      5.77 o 
   8  10   7       55.52       46.95      8.22 o 
   9  10   7      299.77      296.48     18.61 o 
  10  10   7       76.10       66.94     12.08 o 
  11  10   7      120.56      113.65     14.39 o 
  12  10   7      157.31      196.73     20.71 o 
  13  10   7       78.80      114.59     15.51 o 
  14  10   7       13.09        3.29      9.83 o 
  15  10   7       15.89       31.58     18.77 o 
  -8  11   7        0.03      -12.68     12.13 o 
  -7  11   7       18.64        3.21     12.28 o 
  -6  11   7       40.83       26.82     12.75 o 
  -5  11   7       52.16       47.74     13.04 o 
  -4  11   7       34.30       38.82     12.58 o 
  -3  11   7      182.58      211.14     18.02 o 
  -2  11   7      193.07      174.19     16.87 o 
  -1  11   7        1.37        7.77     16.49 o 
   0  11   7      156.97      178.09     15.88 o 
   1  11   7      135.73      126.10      9.50 o 
   2  11   7       10.89       -1.79      5.37 o 
   3  11   7       11.54        5.27      6.28 o 
   4  11   7      754.86      758.88     28.62 o 
   5  11   7      551.40      569.45     17.59 o 
   6  11   7      188.74      161.40     15.80 o 
   7  11   7       55.45       50.54      7.69 o 
   8  11   7       32.89       32.18      7.36 o 
   9  11   7      172.52      179.38     16.26 o 
  10  11   7      353.66      374.95     41.04 o 
  11  11   7      216.91      203.74     17.95 o 
  12  11   7       97.04      103.98     15.16 o 
  13  11   7        1.21       19.78     10.63 o 
  14  11   7       38.26       57.84     22.42 o 
  -7  12   7        1.56      -17.49     11.66 o 
  -6  12   7       86.13      105.88     17.35 o 
  -5  12   7       48.12       73.55     15.45 o 
  -4  12   7      105.30      100.39     16.08 o 
  -3  12   7        2.77       -0.73     12.00 o 
  -2  12   7        3.55       -5.46      8.80 o 
  -1  12   7       13.78       -1.44     10.04 o 
   0  12   7      462.65      449.74     22.43 o 
   1  12   7       16.41       12.06      9.95 o 
   2  12   7      190.99      209.68     20.17 o 
   3  12   7     1441.62     1414.56     28.00 o 
   4  12   7        7.22       11.21      6.67 o 
   5  12   7       41.63       38.39      7.58 o 
   6  12   7      101.66       89.31     11.12 o 
   7  12   7       52.60       56.11      8.52 o 
   8  12   7       24.73       25.07     10.11 o 
   9  12   7       47.69       52.68     11.97 o 
  10  12   7      134.67      147.22     16.21 o 
  11  12   7      208.80      205.81     18.43 o 
  12  12   7       58.66       42.00     24.05 o 
  13  12   7        9.58       -0.14     22.53 o 
  -6  13   7        2.17      -13.19     11.94 o 
  -5  13   7       14.97        5.52     12.80 o 
  -4  13   7       19.39       25.67     13.66 o 
  -3  13   7       16.73        9.63     10.96 o 
  -2  13   7       41.63       28.29     12.14 o 
  -1  13   7       38.62       44.08     12.54 o 
   0  13   7       19.00       14.12     10.30 o 
   1  13   7      507.36      521.59     24.82 o 
   2  13   7      203.95      197.80     17.20 o 
   3  13   7        6.49        6.09      9.39 o 
   4  13   7      285.55      273.26     13.75 o 
   5  13   7      190.36      173.41     12.07 o 
   6  13   7      261.05      249.69     13.61 o 
   7  13   7       48.87       70.16      9.51 o 
   8  13   7        6.97        6.33      9.78 o 
   9  13   7      130.62      107.80     15.26 o 
  10  13   7      170.61      181.73     17.94 o 
  11  13   7      267.23      296.07     21.63 o 
  12  13   7       30.04       52.41     14.84 o 
  -5  14   7        0.16        4.54     12.43 o 
  -4  14   7       36.21       11.94     28.41 o 
  -3  14   7       11.15       22.65     13.36 o 
  -2  14   7      134.85      125.44     17.93 o 
  -1  14   7       70.50       33.08     19.06 o 
   0  14   7      230.44      273.04     20.99 o 
   1  14   7      139.80      133.65     16.51 o 
   2  14   7      107.74       99.08     14.86 o 
   3  14   7        1.45        0.82      9.41 o 
   4  14   7      287.84      250.40     18.19 o 
   5  14   7        1.43       -1.19      8.87 o 
   6  14   7      205.31      220.03     14.82 o 
   7  14   7      311.29      329.50     21.35 o 
   8  14   7       24.97       53.80     13.06 o 
   9  14   7       57.56       57.47     14.00 o 
  10  14   7        9.51        4.34     10.92 o 
  11  14   7        8.50       19.95     11.79 o 
  -4  15   7       45.77       33.11     21.29 o 
  -3  15   7        6.12      -15.95     11.16 o 
  -2  15   7       97.37       97.95     17.68 o 
  -1  15   7       43.83       27.74     25.95 o 
   0  15   7        0.39       19.41     11.97 o 
   1  15   7      133.72      167.31     18.63 o 
   2  15   7       22.21       13.41     14.97 o 
   3  15   7       11.13       10.72     16.75 o 
   4  15   7       28.60       35.44     12.11 o 
   5  15   7      221.36      223.83     18.95 o 
   6  15   7      105.51      125.58     21.88 o 
   7  15   7        0.36        1.14     18.59 o 
   8  15   7       24.76       17.02     11.64 o 
   9  15   7       41.16       41.36     13.86 o 
  10  15   7       57.04       84.76     15.94 o 
  -2  16   7      252.69      254.36     23.98 o 
  -1  16   7       26.94       16.17     15.41 o 
   0  16   7       18.52       37.99     19.09 o 
   1  16   7       10.89       13.13     12.29 o 
   2  16   7       13.37       34.52     13.10 o 
   3  16   7       26.78       35.31     13.47 o 
   4  16   7        1.51        2.99     10.41 o 
   5  16   7        3.63        8.84     16.07 o 
   6  16   7       26.05       68.77     25.63 o 
   7  16   7       43.27       51.58     24.52 o 
   8  16   7       16.62       30.88     21.69 o 
   2  17   7      176.44      226.65     60.70 o 
   3  17   7       64.30       69.71     16.12 o 
   4  17   7       29.40       59.53     15.18 o 
  -2 -13   8       39.34       31.61     18.16 o 
  -1 -13   8       41.34       59.66     20.29 o 
   0 -13   8        3.65       17.60     16.49 o 
   1 -13   8       12.51       27.23     16.40 o 
   2 -13   8       43.18       47.28     17.80 o 
   3 -13   8       53.80       79.39     14.95 o 
   4 -13   8       86.39       83.28     15.14 o 
   5 -13   8       28.27       27.64     12.52 o 
   6 -13   8        6.20        5.91     11.23 o 
   7 -13   8       49.41       63.82     23.16 o 
  -4 -12   8       15.53        4.82     18.68 o 
  -3 -12   8        7.84        3.91     10.59 o 
  -2 -12   8        0.60       13.23     18.45 o 
  -1 -12   8      167.78      157.14     16.76 o 
   0 -12   8       10.20       27.38     15.64 o 
   1 -12   8       11.90      -16.37     10.92 o 
   2 -12   8      318.10      381.05     22.52 o 
   3 -12   8       70.21       77.82     13.57 o 
   4 -12   8      226.29      254.14     19.86 o 
   5 -12   8       76.44       80.82     13.96 o 
   6 -12   8       80.82      102.41     15.36 o 
   7 -12   8        3.22       11.59     10.80 o 
   8 -12   8        9.61       12.47     11.40 o 
   9 -12   8        5.36        2.46     13.24 o 
  -5 -11   8       58.79       47.61     14.11 o 
  -4 -11   8      297.15      332.86     23.85 o 
  -3 -11   8       26.71        7.91      9.66 o 
  -2 -11   8      254.33      239.22     19.37 o 
  -1 -11   8      171.30      176.43     16.83 o 
   0 -11   8        1.86       -0.53     11.22 o 
   1 -11   8      105.60      122.77     14.50 o 
   2 -11   8       14.48       26.01     17.86 o 
   3 -11   8      148.17      154.90     15.54 o 
   4 -11   8       90.92       88.48     13.43 o 
   5 -11   8        0.10       -2.69      7.70 o 
   6 -11   8       17.00       24.63     10.10 o 
   7 -11   8        0.19       -8.57      8.42 o 
   8 -11   8       61.46       68.65     13.60 o 
   9 -11   8      100.22      106.63     16.03 o 
  10 -11   8      477.98      532.93     27.81 o 
  -7 -10   8       47.23       53.09     15.86 o 
  -6 -10   8       83.25      110.88     17.84 o 
  -5 -10   8        2.47        0.59     10.26 o 
  -4 -10   8        0.41       -2.41      9.92 o 
  -3 -10   8       13.38       12.15      9.59 o 
  -2 -10   8        0.83        4.22      8.84 o 
  -1 -10   8        6.79       -5.83      7.68 o 
   0 -10   8       73.46       78.42     12.20 o 
   1 -10   8        3.71       -2.19      6.42 o 
   2 -10   8      144.67      135.34     10.62 o 
   3 -10   8       35.28       28.83      9.75 o 
   4 -10   8        0.16       -6.72      7.31 o 
   5 -10   8        3.69       -7.65      9.17 o 
   6 -10   8      147.89      164.68     15.97 o 
   7 -10   8       74.12      118.41     17.54 o 
   8 -10   8       98.82      112.46     14.92 o 
   9 -10   8      113.75      113.77     15.37 o 
  10 -10   8        0.01       -0.57      9.64 o 
  11 -10   8      159.85      161.02     18.66 o 
  12 -10   8        4.65       12.19     11.28 o 
  -7  -9   8        1.76       12.39     11.74 o 
  -6  -9   8       12.94       -1.52     10.80 o 
  -5  -9   8       23.42       28.56     11.49 o 
  -4  -9   8       47.22       50.90     12.63 o 
  -3  -9   8       28.62       24.82     10.53 o 
  -2  -9   8      110.28      119.06     14.37 o 
  -1  -9   8      445.20      442.49     29.60 o 
   0  -9   8      230.84      242.91     15.64 o 
   1  -9   8      460.53      424.21     15.88 o 
   2  -9   8       12.25        8.98      5.86 o 
   3  -9   8        0.49        4.01      5.68 o 
   4  -9   8       73.08       67.86      8.06 o 
   5  -9   8        1.74       -6.57      9.37 o 
   6  -9   8      221.63      212.65     16.59 o 
   7  -9   8       95.63       92.44     14.00 o 
   8  -9   8        2.07      -10.95      7.30 o 
   9  -9   8       56.00       51.44     11.89 o 
  10  -9   8        0.00       -9.19     12.58 o 
  11  -9   8      105.52      118.11     16.52 o 
  12  -9   8       25.52        1.24     13.56 o 
  13  -9   8      335.19      375.10     25.84 o 
  -8  -8   8       29.49       19.39     12.67 o 
  -7  -8   8        0.08       -2.78     10.41 o 
  -6  -8   8       81.98       75.87     22.24 o 
  -5  -8   8        8.99       -0.94      9.53 o 
  -4  -8   8      110.21      113.81     14.98 o 
  -3  -8   8       83.44       71.18     27.60 o 
  -2  -8   8       61.80       86.97     12.99 o 
  -1  -8   8      127.51      108.81     13.15 o 
   0  -8   8      200.48      179.23     10.90 o 
   1  -8   8        8.89        5.43      5.40 o 
   2  -8   8        6.33        4.94      6.06 o 
   3  -8   8       93.25       78.96      8.24 o 
   4  -8   8      398.10      382.73     14.44 o 
   5  -8   8      319.43      298.42     12.90 o 
   6  -8   8      136.02      145.61      9.85 o 
   7  -8   8      365.71      307.89     18.02 o 
   8  -8   8      274.65      268.67     17.60 o 
   9  -8   8        0.10       10.65      8.13 o 
  10  -8   8       70.38       85.68     13.45 o 
  11  -8   8      532.16      551.67     47.23 o 
  12  -8   8       12.71       -1.31      9.26 o 
  13  -8   8      123.43      124.53     21.95 o 
  -9  -7   8       29.32       23.23     16.23 o 
  -8  -7   8       16.69       -1.27     11.79 o 
  -7  -7   8       73.06       60.16     14.45 o 
  -6  -7   8      122.09      108.62     33.30 o 
  -5  -7   8      105.38      114.85     15.59 o 
  -4  -7   8      152.12      146.41     25.55 o 
  -3  -7   8      717.55      720.54     28.08 o 
  -2  -7   8        5.05       -1.51      8.35 o 
  -1  -7   8      191.76      168.88     20.08 o 
   0  -7   8      231.78      217.88     14.72 o 
   1  -7   8      452.28      466.67     15.29 o 
   2  -7   8       78.64       76.61      7.94 o 
   3  -7   8      674.32      621.88     17.22 o 
   4  -7   8      160.65      171.55     10.24 o 
   5  -7   8      167.52      166.61     10.03 o 
   6  -7   8      116.94      103.87      8.87 o 
   7  -7   8      236.89      227.14     11.68 o 
   8  -7   8       21.55        8.15      7.69 o 
   9  -7   8      425.66      384.36     45.85 o 
  10  -7   8      206.91      221.97     16.95 o 
  11  -7   8      147.22      123.90     14.85 o 
  12  -7   8      196.22      176.21     17.21 o 
  13  -7   8        0.07       -4.49      8.68 o 
  14  -7   8       24.03       20.99     11.51 o 
  -9  -6   8       86.04      101.46     18.57 o 
  -8  -6   8        0.48       -0.93     10.90 o 
  -7  -6   8      110.35       96.86     16.27 o 
  -6  -6   8       14.20       13.59     10.96 o 
  -5  -6   8        4.98        4.76      8.80 o 
  -4  -6   8      140.35      129.35     15.24 o 
  -3  -6   8      379.87      370.24     20.60 o 
  -2  -6   8      337.64      356.46     19.80 o 
  -1  -6   8      802.68      742.61     17.38 o 
   0  -6   8      142.55      139.19      9.53 o 
   1  -6   8     1546.15     1465.14     25.84 o 
   2  -6   8      456.38      443.99     14.53 o 
   3  -6   8      136.83      133.92     11.95 o 
   4  -6   8       12.80       17.32      5.69 o 
   5  -6   8      227.41      223.50     13.65 o 
   6  -6   8      890.95      877.39     23.70 o 
   7  -6   8     1602.46     1517.18     28.76 o 
   8  -6   8      193.82      187.74     10.95 o 
   9  -6   8      450.41      443.39     15.48 o 
  10  -6   8       88.76       84.68     12.26 o 
  11  -6   8      120.73      150.93     15.29 o 
  12  -6   8       51.66       42.00     15.64 o 
  13  -6   8       18.31       24.72     10.06 o 
  14  -6   8      424.38      467.86     25.33 o 
  15  -6   8       26.67       28.40     16.32 o 
 -10  -5   8        3.07       19.66     13.79 o 
  -9  -5   8       97.67       72.66     15.94 o 
  -8  -5   8       90.38       62.06     15.25 o 
  -7  -5   8      124.03      130.00     17.38 o 
  -6  -5   8      260.42      204.56     22.02 o 
  -5  -5   8      221.56      213.29     17.88 o 
  -4  -5   8      716.74      684.84     27.46 o 
  -3  -5   8      529.79      491.60     23.00 o 
  -2  -5   8       59.45       79.16     12.09 o 
  -1  -5   8      636.38      600.53     18.24 o 
   0  -5   8       22.12       26.29      5.89 o 
   1  -5   8     1681.47     1614.65     26.28 o 
   2  -5   8      931.10      928.01     19.63 o 
   3  -5   8      261.70      263.73     11.41 o 
   4  -5   8        9.56       18.64      5.38 o 
   5  -5   8      114.87      112.96      9.54 o 
   6  -5   8     1001.09      937.99     20.24 o 
   7  -5   8      871.84      804.64     18.99 o 
   8  -5   8     1189.86     1192.64     23.90 o 
   9  -5   8       73.24       77.07      8.09 o 
  10  -5   8      383.91      379.23     14.96 o 
  11  -5   8      101.58       96.42     10.43 o 
  12  -5   8       36.52       44.95     12.08 o 
  13  -5   8       10.03       17.51     10.30 o 
  14  -5   8      187.68      198.26     18.34 o 
 -10  -4   8       46.68       54.84     26.09 o 
  -9  -4   8        2.58        2.82     10.42 o 
  -8  -4   8      122.81      123.63     16.98 o 
  -7  -4   8        9.42       -0.58     12.65 o 
  -6  -4   8      315.38      328.63     21.34 o 
  -5  -4   8      234.91      252.29     18.71 o 
  -4  -4   8      346.98      355.09     20.45 o 
  -3  -4   8      230.66      195.30     15.80 o 
  -2  -4   8      865.41      832.83     27.00 o 
  -1  -4   8      199.25      209.18      8.88 o 
   0  -4   8      128.02      147.25      8.30 o 
   1  -4   8       12.10        8.52      4.82 o 
   2  -4   8       12.43       19.38      8.63 o 
   3  -4   8       41.75       38.60      7.36 o 
   4  -4   8      396.17      367.98     12.55 o 
   5  -4   8      702.18      693.09     16.69 o 
   6  -4   8      810.74      817.20     18.34 o 
   7  -4   8      190.66      190.93     10.03 o 
   8  -4   8      121.33      132.30      8.94 o 
   9  -4   8      168.93      172.93     10.10 o 
  10  -4   8       26.69       15.11      5.84 o 
  11  -4   8        3.79        1.73      6.46 o 
  12  -4   8      161.43      180.19     11.83 o 
  13  -4   8      473.85      462.59     18.45 o 
  14  -4   8        3.32       10.74     12.20 o 
  15  -4   8      478.73      539.34     40.13 o 
  16  -4   8       48.60       57.35     20.26 o 
 -10  -3   8        4.51       10.05     25.50 o 
  -9  -3   8      116.82      105.60     24.84 o 
  -8  -3   8        5.63       14.08     14.74 o 
  -7  -3   8      254.87      253.38     20.00 o 
  -6  -3   8      114.05       91.16     13.60 o 
  -5  -3   8       27.46       30.25     10.04 o 
  -4  -3   8       40.49       59.72     11.62 o 
  -3  -3   8      124.90      105.97     17.80 o 
  -2  -3   8      874.53      886.75     27.45 o 
  -1  -3   8     1498.34     1479.70     29.43 o 
   0  -3   8      112.70      134.68      7.77 o 
   1  -3   8      565.43      594.37     14.57 o 
   2  -3   8      168.21      205.65      9.60 o 
   3  -3   8       16.34       26.31      5.21 o 
   4  -3   8       39.24       43.04      5.71 o 
   5  -3   8      111.49      107.30      7.56 o 
   6  -3   8      223.25      195.85      9.48 o 
   7  -3   8        5.86        5.47      4.52 o 
   8  -3   8       70.49       92.86      7.82 o 
   9  -3   8      269.34      299.15     12.39 o 
  10  -3   8      842.06      822.60     19.94 o 
  11  -3   8      198.57      215.01     11.67 o 
  12  -3   8       19.37       22.42      7.01 o 
  13  -3   8      170.28      186.40     12.41 o 
  14  -3   8      306.33      322.84     42.10 o 
  15  -3   8       18.28       10.22     13.98 o 
  16  -3   8      150.51      193.96     27.99 o 
 -11  -2   8       60.58       65.19     16.72 o 
 -10  -2   8       69.70       81.19     16.57 o 
  -9  -2   8        8.39       -3.42     10.42 o 
  -8  -2   8       40.17       36.65     16.75 o 
  -7  -2   8        7.14       12.11     10.41 o 
  -6  -2   8       57.69       71.75     13.06 o 
  -5  -2   8        0.04        1.27     11.68 o 
  -4  -2   8      594.57      576.16     27.87 o 
  -3  -2   8      145.80      125.44     12.79 o 
  -2  -2   8       27.31       18.28      8.78 o 
  -1  -2   8      853.43      806.74     14.86 o 
   0  -2   8       95.54       99.57      9.54 o 
   1  -2   8       33.19       32.12      7.82 o 
   2  -2   8       85.82       86.83      6.47 o 
   3  -2   8      547.86      505.40     13.23 o 
   4  -2   8      798.10      792.31     16.39 o 
   5  -2   8      100.15      105.16      7.71 o 
   6  -2   8      141.43      129.20      7.63 o 
   7  -2   8       56.28       54.68      6.24 o 
   8  -2   8      820.62      808.44     17.84 o 
   9  -2   8        0.48        2.26      4.53 o 
  10  -2   8      168.38      174.26     10.10 o 
  11  -2   8       87.91       76.27      8.31 o 
  12  -2   8       27.23       29.77      7.11 o 
  13  -2   8       50.02       56.45     14.23 o 
  14  -2   8      315.52      289.39     19.64 o 
  15  -2   8       14.58       19.91     10.51 o 
  16  -2   8      115.29      151.32     17.67 o 
 -11  -1   8        1.44      -17.29     11.52 o 
 -10  -1   8       18.86       16.02     20.30 o 
  -9  -1   8        1.98        5.03     21.16 o 
  -8  -1   8        6.49       -7.52     21.85 o 
  -7  -1   8      139.71      169.24     16.95 o 
  -6  -1   8        9.00        5.00      8.37 o 
  -5  -1   8       53.05       37.43      9.94 o 
  -4  -1   8        3.82        2.77      7.89 o 
  -3  -1   8        9.59        4.58      7.70 o 
  -2  -1   8      313.24      336.56     17.50 o 
  -1  -1   8      794.67      833.62     15.25 o 
   0  -1   8      700.41      644.27     13.97 o 
   1  -1   8     1867.65     1859.52     25.79 o 
   2  -1   8      495.63      430.97     12.04 o 
   3  -1   8     2503.90     2487.80     31.08 o 
   4  -1   8      873.58      788.33     15.88 o 
   5  -1   8      145.55      148.34      8.08 o 
   6  -1   8       15.68       17.78      4.22 o 
   7  -1   8      373.73      394.67     11.81 o 
   8  -1   8       18.26       25.03      5.56 o 
   9  -1   8     1688.09     1661.68     30.20 o 
  10  -1   8       50.40       60.27     10.65 o 
  11  -1   8     1461.43     1375.16     25.79 o 
  12  -1   8      544.22      537.50     17.09 o 
  13  -1   8       70.25       84.21     12.46 o 
  14  -1   8      116.29      101.50     13.86 o 
  15  -1   8       23.06       12.08     10.11 o 
  16  -1   8      108.45       77.40     14.58 o 
 -11   0   8       69.39       92.30     35.87 o 
 -10   0   8      131.77      133.82     18.25 o 
  -9   0   8       15.32       26.91     11.74 o 
  -8   0   8       15.43       21.86     14.49 o 
  -7   0   8       13.45       17.96     15.03 o 
  -6   0   8       82.61       79.61     12.62 o 
  -5   0   8      565.20      535.32     23.45 o 
  -4   0   8       38.80       38.97      9.97 o 
  -3   0   8       82.66       74.06      8.25 o 
  -2   0   8      428.28      435.13     10.97 o 
  -1   0   8      745.34      709.15     17.14 o 
   0   0   8     1148.32     1149.68     19.09 o 
   1   0   8       41.23       45.29      5.27 o 
   2   0   8     1310.69     1294.36     20.64 o 
   3   0   8     3875.36     4039.65     43.19 o 
   4   0   8       28.35       34.38      4.87 o 
   5   0   8      164.57      186.14     10.24 o 
   6   0   8      132.82      150.72      7.12 o 
   7   0   8     1184.66     1184.19     19.25 o 
   8   0   8       67.26       70.27      8.53 o 
   9   0   8     1372.72     1379.54     23.01 o 
  10   0   8       17.44       31.93      9.05 o 
  11   0   8      627.82      582.04     16.34 o 
  12   0   8      918.83      894.05     51.90 o 
  13   0   8     1026.56      928.23     44.50 o 
  14   0   8        2.53       13.99      8.98 o 
  15   0   8       46.50       72.11     13.12 o 
  16   0   8      243.98      255.29     20.59 o 
  17   0   8      310.41      373.13     60.29 o 
 -11   1   8       10.37        6.78     12.09 o 
 -10   1   8        4.43        7.08     11.91 o 
  -9   1   8      153.40      170.98     18.07 o 
  -8   1   8      278.76      282.81     20.01 o 
  -7   1   8       87.21       72.86     17.67 o 
  -6   1   8      439.26      442.91     22.02 o 
  -5   1   8        0.01       -5.19      7.61 o 
  -4   1   8       19.46       27.71      5.54 o 
  -3   1   8      227.05      255.76     15.39 o 
  -2   1   8        5.30       12.78      4.79 o 
  -1   1   8      329.30      325.58     10.95 o 
   0   1   8        0.63       -6.58      4.38 o 
   1   1   8       31.32       25.11      4.90 o 
   2   1   8     3019.76     2993.31     34.89 o 
   3   1   8       51.71       52.13      7.41 o 
   4   1   8        4.35        5.96      4.07 o 
   5   1   8     2579.53     2552.54     32.25 o 
   6   1   8     1495.90     1480.87     20.29 o 
   7   1   8      844.82      788.86     13.98 o 
   8   1   8      803.10      773.79     22.00 o 
   9   1   8      372.10      371.58     11.23 o 
  10   1   8       38.55       26.61      5.53 o 
  11   1   8      310.27      303.03     12.13 o 
  12   1   8      528.27      495.04     22.06 o 
  13   1   8       17.14       35.64      9.59 o 
  14   1   8       17.71       21.09      9.53 o 
  15   1   8      510.96      532.67     42.61 o 
  16   1   8       55.60       53.71     12.86 o 
  17   1   8        6.93        0.92     13.78 o 
 -11   2   8        5.76        1.39     11.84 o 
 -10   2   8      142.50      146.47     18.04 o 
  -9   2   8      263.18      227.32     19.31 o 
  -8   2   8       68.16       67.66     13.07 o 
  -7   2   8        1.80       -3.21      8.17 o 
  -6   2   8       48.54       38.27     14.73 o 
  -5   2   8      253.25      247.40     12.03 o 
  -4   2   8      197.49      207.04     10.88 o 
  -3   2   8      325.01      335.04     12.60 o 
  -2   2   8      122.31      148.07      8.87 o 
  -1   2   8      112.85      102.89      7.76 o 
   0   2   8       38.82       32.99      6.78 o 
   1   2   8     1093.35     1172.98     19.73 o 
   2   2   8      192.07      211.71      9.46 o 
   3   2   8      779.79      731.14     14.80 o 
   4   2   8     1651.99     1756.03     23.19 o 
   5   2   8       10.48        9.03      2.09 o 
   6   2   8       83.14      117.50     10.13 o 
   7   2   8      548.62      539.24     19.43 o 
   8   2   8      330.44      321.95     16.09 o 
   9   2   8      321.18      316.51     18.88 o 
  10   2   8      190.26      186.20      8.99 o 
  11   2   8      215.11      203.48     14.66 o 
  12   2   8       80.59       80.85     11.71 o 
  13   2   8      799.52      770.48     28.24 o 
  14   2   8      320.05      309.38     20.07 o 
  15   2   8       18.62       31.91     10.58 o 
  16   2   8        0.32       -3.48      8.58 o 
  17   2   8       66.06       73.37     15.33 o 
 -11   3   8       23.92        3.78     11.87 o 
 -10   3   8       19.20       23.03     12.17 o 
  -9   3   8       72.71       78.13     31.77 o 
  -8   3   8       28.90       36.33     11.48 o 
  -7   3   8      142.83      116.70     13.94 o 
  -6   3   8        0.31        3.68     18.78 o 
  -5   3   8      685.11      660.55     18.13 o 
  -4   3   8      146.54      156.51     19.96 o 
  -3   3   8     2418.00     2455.43     40.49 o 
  -2   3   8      177.45      172.50      9.70 o 
  -1   3   8      297.13      303.89     11.86 o 
   0   3   8      145.76      140.47     17.76 o 
   1   3   8       59.49       65.58      6.38 o 
   2   3   8     1266.31     1319.20     29.31 o 
   3   3   8     3108.61     3338.71     37.27 o 
   4   3   8      547.09      539.95     11.67 o 
   5   3   8      190.23      154.58     10.85 o 
   6   3   8      383.68      375.58     16.89 o 
   7   3   8       92.69       91.65      9.71 o 
   8   3   8      513.23      508.17     19.68 o 
   9   3   8       23.44       22.50      7.63 o 
  10   3   8      100.90      115.37     11.87 o 
  11   3   8       94.33      100.14     12.23 o 
  12   3   8      990.04      959.66     30.24 o 
  13   3   8      185.14      177.78     21.99 o 
  14   3   8        5.25       14.34      9.12 o 
  15   3   8       19.87       21.08      9.98 o 
  16   3   8        2.22       -6.69     12.40 o 
  17   3   8       14.62        8.74     10.98 o 
 -11   4   8        3.06      -12.31     10.26 o 
 -10   4   8        0.79        1.92     10.68 o 
  -9   4   8        1.19       -7.23      8.24 o 
  -8   4   8       25.68       15.65      9.42 o 
  -7   4   8      464.15      504.40     31.87 o 
  -6   4   8      622.45      597.07     19.55 o 
  -5   4   8       83.40       76.80      9.04 o 
  -4   4   8       30.05       38.71      7.65 o 
  -3   4   8      777.01      766.05     18.97 o 
  -2   4   8      589.94      602.30     20.25 o 
  -1   4   8      173.48      194.38     10.33 o 
   0   4   8      263.19      275.99     11.41 o 
   1   4   8      544.32      546.99     20.01 o 
   2   4   8        4.96        8.02      4.81 o 
   3   4   8        0.98        0.48      3.91 o 
   4   4   8     3514.43     3596.51     54.80 o 
   5   4   8      729.36      739.17     21.41 o 
   6   4   8      243.29      269.59     20.48 o 
   7   4   8       93.98       78.89      9.63 o 
   8   4   8     1219.14     1135.37     29.35 o 
   9   4   8      651.78      601.62     22.35 o 
  10   4   8      605.72      587.75     22.88 o 
  11   4   8     1139.94     1031.59     30.53 o 
  12   4   8       62.29       63.00     11.91 o 
  13   4   8      273.27      228.61     27.92 o 
  14   4   8       31.85       18.03     13.86 o 
  15   4   8       69.45       42.35     12.09 o 
  16   4   8      199.46      171.03     22.90 o 
  17   4   8       96.80      118.71     17.12 o 
 -10   5   8       33.12       37.24     19.18 o 
  -9   5   8      140.11      146.61     21.04 o 
  -8   5   8        2.51        7.68     16.56 o 
  -7   5   8       71.47       54.02     11.71 o 
  -6   5   8       71.57       78.88      9.56 o 
  -5   5   8       20.43       24.40      7.21 o 
  -4   5   8       24.87       21.19      7.25 o 
  -3   5   8        5.16        6.91      6.44 o 
  -2   5   8      125.38      118.95      9.26 o 
  -1   5   8     1779.12     1811.11     28.37 o 
   0   5   8      618.81      626.98     15.81 o 
   1   5   8      457.43      404.15     12.81 o 
   2   5   8      198.02      208.84      9.91 o 
   3   5   8       16.96       22.23      5.09 o 
   4   5   8      556.01      579.19     12.85 o 
   5   5   8      185.89      189.84      9.64 o 
   6   5   8      105.94      109.48     10.68 o 
   7   5   8      110.42      127.31     22.93 o 
   8   5   8      905.21      839.82     25.69 o 
   9   5   8     2445.41     2245.34     67.73 o 
  10   5   8     2269.21     2121.61     44.07 o 
  11   5   8       94.59       82.32     11.96 o 
  12   5   8      241.96      209.14     17.67 o 
  13   5   8        3.98        1.39      8.19 o 
  14   5   8       19.27       16.97     13.81 o 
  15   5   8       27.57       30.44     10.63 o 
  16   5   8       15.08       26.76     14.48 o 
  -9   6   8        0.03      -17.89     16.05 o 
  -8   6   8      319.37      369.91     36.03 o 
  -7   6   8       38.19       42.08      9.01 o 
  -6   6   8      103.30       90.87     10.09 o 
  -5   6   8      328.54      325.92     18.25 o 
  -4   6   8        2.83        3.25      6.39 o 
  -3   6   8      106.78      105.38      9.35 o 
  -2   6   8       32.13       42.61      7.69 o 
  -1   6   8      413.98      430.78     14.60 o 
   0   6   8      764.68      764.46     18.14 o 
   1   6   8      515.72      536.33     18.53 o 
   2   6   8      627.94      622.08     15.41 o 
   3   6   8      195.81      233.13      9.96 o 
   4   6   8        2.00        7.52      4.15 o 
   5   6   8      235.90      239.14     11.43 o 
   6   6   8      881.16      857.76     16.95 o 
   7   6   8       90.00       65.75      9.87 o 
   8   6   8      910.64      850.81     41.71 o 
   9   6   8       86.33       82.15     15.94 o 
  10   6   8        2.47       -6.54      7.01 o 
  11   6   8      167.33      148.09     14.12 o 
  12   6   8       65.76       49.99     10.91 o 
  13   6   8       99.54       91.01     13.16 o 
  14   6   8      284.91      351.05     21.73 o 
  15   6   8      237.66      283.46     20.86 o 
  16   6   8        6.18       22.67     21.61 o 
 -10   7   8       80.90       79.60     27.67 o 
  -9   7   8       14.42        4.20     20.31 o 
  -8   7   8      148.02      142.50     26.88 o 
  -7   7   8        0.15       10.45     12.36 o 
  -6   7   8       15.08       15.37     10.29 o 
  -5   7   8      291.18      277.69     13.89 o 
  -4   7   8       81.86       58.69     11.50 o 
  -3   7   8      833.85      782.85     20.03 o 
  -2   7   8       28.50       34.92      7.23 o 
  -1   7   8       27.64       24.11      6.79 o 
   0   7   8       35.63       44.85      7.25 o 
   1   7   8     2164.27     2190.88     55.03 o 
   2   7   8      109.12      103.68     10.91 o 
   3   7   8      520.94      513.25     22.61 o 
   4   7   8      381.74      397.72     15.51 o 
   5   7   8      286.07      254.79      9.72 o 
   6   7   8        6.56        5.24      3.83 o 
   7   7   8      436.51      418.54     12.35 o 
   8   7   8       23.32       18.78      8.66 o 
   9   7   8      148.73      153.18     17.95 o 
  10   7   8       13.12       14.92      8.55 o 
  11   7   8       43.68       30.75      9.72 o 
  12   7   8      414.18      455.19     22.52 o 
  13   7   8      197.99      208.15     17.70 o 
  14   7   8      203.06      203.18     26.21 o 
  15   7   8       80.91       77.72     14.18 o 
  16   7   8        4.38       -3.04      9.87 o 
  -9   8   8       75.77       53.41     25.25 o 
  -8   8   8        2.90      -15.76     11.30 o 
  -7   8   8        1.98       -5.83     14.65 o 
  -6   8   8       16.75        0.44     10.75 o 
  -5   8   8        2.04        8.97      7.63 o 
  -4   8   8      653.46      622.46     18.72 o 
  -3   8   8       60.09       67.66      8.35 o 
  -2   8   8       21.00       14.47      6.47 o 
  -1   8   8      552.15      551.89     16.78 o 
   0   8   8      456.15      464.68     15.81 o 
   1   8   8      757.32      717.17     20.40 o 
   2   8   8        5.03       14.59      6.05 o 
   3   8   8      102.02      100.62      8.26 o 
   4   8   8     1273.51     1266.84     34.68 o 
   5   8   8      958.79      905.42     24.17 o 
   6   8   8       46.24       38.91      5.76 o 
   7   8   8      107.98      114.99      7.58 o 
   8   8   8        4.06        2.80      8.25 o 
   9   8   8       30.34       23.51      9.10 o 
  10   8   8      210.32      229.53     21.75 o 
  11   8   8      131.38      119.49     13.79 o 
  12   8   8       57.12       64.60     18.49 o 
  13   8   8        7.06       18.75      9.15 o 
  14   8   8        9.23       19.91     14.65 o 
  15   8   8        1.42        1.65      9.25 o 
  16   8   8        0.22        8.03     23.29 o 
  -9   9   8       36.28       41.86     22.45 o 
  -8   9   8      120.42      117.81     18.10 o 
  -7   9   8        1.64        1.10     11.84 o 
  -6   9   8       28.12       10.35     11.95 o 
  -5   9   8      252.97      243.57     19.37 o 
  -4   9   8      182.59      212.24     21.32 o 
  -3   9   8      336.44      321.87     15.15 o 
  -2   9   8       22.22       16.98      6.56 o 
  -1   9   8        5.70       11.91      7.85 o 
   0   9   8        2.71       -0.51      6.06 o 
   1   9   8     4494.64     4443.48     52.85 o 
   2   9   8      218.63      224.78     11.50 o 
   3   9   8      888.33      876.78     20.10 o 
   4   9   8      579.70      539.55     21.42 o 
   5   9   8        0.15       -2.26      5.71 o 
   6   9   8       58.12       71.68      8.81 o 
   7   9   8     1020.45      923.88     19.55 o 
   8   9   8      206.82      207.39     15.92 o 
   9   9   8       20.89       37.30     10.19 o 
  10   9   8       38.70       32.79     10.24 o 
  11   9   8      171.78      181.14     15.89 o 
  12   9   8       24.23       24.70      9.75 o 
  13   9   8        0.25        1.58      8.62 o 
  14   9   8        2.17        2.11     21.15 o 
  15   9   8      137.48      137.13     16.92 o 
  -8  10   8        6.78       -9.84     13.44 o 
  -7  10   8       79.11       65.36     16.26 o 
  -6  10   8        1.70      -14.23     27.73 o 
  -5  10   8      305.79      288.88     21.43 o 
  -4  10   8      112.47      112.59     18.78 o 
  -3  10   8       29.71       45.15     12.10 o 
  -2  10   8       66.05       85.28     13.17 o 
  -1  10   8      251.81      252.61     12.79 o 
   0  10   8      290.25      310.34     13.73 o 
   1  10   8     1907.62     1880.09     31.58 o 
   2  10   8      524.82      535.44     17.13 o 
   3  10   8        1.68        5.43      6.34 o 
   4  10   8       46.03       45.81      7.52 o 
   5  10   8       46.25       52.39      9.64 o 
   6  10   8      162.27      142.04      9.60 o 
   7  10   8      191.76      169.68     15.38 o 
   8  10   8        6.75        5.20      8.61 o 
   9  10   8      150.53      145.76     14.63 o 
  10  10   8        6.22       13.45      9.92 o 
  11  10   8       92.25       96.78     24.56 o 
  12  10   8       12.16        5.33      9.19 o 
  13  10   8       64.00       53.66     12.93 o 
  14  10   8        3.10        6.20      9.23 o 
  15  10   8        0.02        4.59     10.29 o 
  -8  11   8       28.22       29.31     15.67 o 
  -7  11   8      192.80      182.74     36.75 o 
  -6  11   8        0.69       -8.99     12.21 o 
  -5  11   8       75.07       81.31     15.99 o 
  -4  11   8       27.23       20.03     11.62 o 
  -3  11   8        0.54        0.24     10.30 o 
  -2  11   8       42.30       46.05     12.32 o 
  -1  11   8        7.43        1.27      9.45 o 
   0  11   8      222.97      203.77     16.94 o 
   1  11   8       12.40        5.29      6.18 o 
   2  11   8      793.46      822.57     21.03 o 
   3  11   8       46.65       53.58      8.25 o 
   4  11   8       16.71       22.39      6.86 o 
   5  11   8        5.89        2.34      5.73 o 
   6  11   8       52.85       61.41      8.09 o 
   7  11   8     1145.44     1063.54     23.74 o 
   8  11   8      781.19      693.64     27.27 o 
   9  11   8        0.23        0.65      8.39 o 
  10  11   8      123.15      115.04     22.56 o 
  11  11   8      513.07      526.35     25.79 o 
  12  11   8       38.64       48.95     12.16 o 
  13  11   8       20.66       21.87     16.37 o 
  14  11   8       68.37       93.34     20.68 o 
  -7  12   8       16.02       10.85     14.62 o 
  -6  12   8        4.35       -2.84     12.73 o 
  -5  12   8       48.94       30.36     13.89 o 
  -4  12   8       43.67       25.91     22.77 o 
  -3  12   8       14.23       20.47     11.04 o 
  -2  12   8       18.39       12.63     10.58 o 
  -1  12   8        3.02        4.86     10.03 o 
   0  12   8       73.87       79.10     13.80 o 
   1  12   8      240.53      268.68     18.39 o 
   2  12   8       42.14       33.19      9.47 o 
   3  12   8        3.44       22.27      7.12 o 
   4  12   8       40.49       35.74     10.77 o 
   5  12   8       50.77       57.58      8.70 o 
   6  12   8       44.99       39.85      8.73 o 
   7  12   8       23.86       25.74     16.77 o 
   8  12   8      230.60      210.41     17.43 o 
   9  12   8      406.00      409.15     23.01 o 
  10  12   8      273.37      279.82     20.22 o 
  11  12   8      112.55       96.27     14.92 o 
  12  12   8      157.39      144.59     18.14 o 
  13  12   8       38.54       22.32     15.43 o 
  -6  13   8       88.34       73.44     18.23 o 
  -5  13   8        3.40        0.28     13.23 o 
  -4  13   8       38.39       25.84     13.58 o 
  -3  13   8      140.65      123.59     17.72 o 
  -2  13   8       11.46       25.81     12.58 o 
  -1  13   8      471.98      458.43     24.79 o 
   0  13   8        7.02        8.01     10.15 o 
   1  13   8        1.28       -2.50      9.30 o 
   2  13   8       16.84       13.24     10.39 o 
   3  13   8       17.92       25.03     10.24 o 
   4  13   8       54.95       61.54      9.57 o 
   5  13   8       26.11       24.69      7.20 o 
   6  13   8       40.65       46.40      8.59 o 
   7  13   8        4.21       23.52     12.86 o 
   8  13   8        2.33       12.98     10.26 o 
   9  13   8      316.79      274.26     22.15 o 
  10  13   8      949.75      975.73     35.16 o 
  11  13   8       22.31        7.01     10.46 o 
  12  13   8       88.59       55.17     13.91 o 
  -5  14   8       42.33       27.65     15.54 o 
  -4  14   8       28.78       17.36     14.35 o 
  -3  14   8        7.53        7.75     13.69 o 
  -2  14   8      155.44      148.38     19.32 o 
  -1  14   8      109.03       84.88     16.26 o 
   0  14   8        2.01      -11.59      9.86 o 
   1  14   8      153.61      168.27     17.62 o 
   2  14   8        0.18        7.77     10.23 o 
   3  14   8        8.46       -6.32      9.12 o 
   4  14   8       16.05        5.67     10.39 o 
   5  14   8       90.49       93.55     13.47 o 
   6  14   8       27.57       30.55      8.39 o 
   7  14   8       25.09       31.56     12.20 o 
   8  14   8        0.26       22.07     15.38 o 
   9  14   8        4.77        4.03     10.68 o 
  10  14   8      122.17      122.58     20.10 o 
  11  14   8      211.72      241.00     21.02 o 
  -3  15   8       30.69        4.30     13.56 o 
  -2  15   8        2.85      -15.83     10.56 o 
  -1  15   8      771.60      766.28     33.79 o 
   0  15   8       18.64       12.01     15.21 o 
   1  15   8        2.16       -5.77     10.95 o 
   2  15   8       29.53       24.21     12.83 o 
   3  15   8       65.19       59.56     13.89 o 
   4  15   8      150.81      133.21     16.78 o 
   5  15   8       65.08       72.09     13.67 o 
   6  15   8      360.91      346.78     36.43 o 
   7  15   8        1.45      -12.58     16.08 o 
   8  15   8      342.99      330.15     22.98 o 
   9  15   8        4.04       29.48     18.26 o 
  10  15   8       66.64       85.96     16.06 o 
  -1  16   8       78.89       58.40     17.17 o 
   0  16   8       37.77       58.50     37.71 o 
   1  16   8       41.75       43.35     14.69 o 
   2  16   8        6.78       25.32     13.35 o 
   3  16   8        0.66        3.47     11.69 o 
   4  16   8        2.26       -8.24     10.21 o 
   5  16   8       70.77       84.03     27.06 o 
   6  16   8      117.47      116.17     28.81 o 
   7  16   8      213.20      209.25     33.22 o 
   8  16   8        1.78       -0.61     19.64 o 
   0 -13   9       20.85       50.38     20.40 o 
   1 -13   9        0.34       -1.43     13.69 o 
   2 -13   9      120.93      102.68     24.20 o 
   3 -13   9       49.37       52.68     18.24 o 
   4 -13   9        6.31       -1.82     10.61 o 
   5 -13   9       86.60       76.37     15.70 o 
   6 -13   9        3.34        7.72     11.39 o 
  -2 -12   9        0.46       17.57     11.41 o 
  -1 -12   9       32.31       46.26     19.67 o 
   0 -12   9      115.85      163.48     28.69 o 
   1 -12   9      306.90      309.34     34.00 o 
   2 -12   9        5.70       25.63     16.37 o 
   3 -12   9        3.55        0.12     10.14 o 
   4 -12   9       16.23       13.37     10.99 o 
   5 -12   9        0.09       -9.74     11.46 o 
   6 -12   9       51.14       39.36     12.81 o 
   7 -12   9       11.43        0.22     13.46 o 
   8 -12   9       20.77       14.60     11.25 o 
  -4 -11   9        7.75       19.75     11.84 o 
  -3 -11   9       27.22       50.08     13.16 o 
  -2 -11   9        8.59        1.22     10.23 o 
  -1 -11   9       41.10       50.02     14.14 o 
   0 -11   9        1.97       14.09     12.10 o 
   1 -11   9       14.55        1.62      8.42 o 
   2 -11   9       67.88       56.11     11.95 o 
   3 -11   9       24.08       25.06      9.80 o 
   4 -11   9        0.01        9.90      9.17 o 
   5 -11   9       78.50       85.20     21.51 o 
   6 -11   9       37.88       33.25     11.18 o 
   7 -11   9       13.03       14.26     10.20 o 
   8 -11   9       21.35       28.55     28.06 o 
   9 -11   9      152.34      166.34     22.26 o 
  10 -11   9       48.86       56.95     14.21 o 
  -5 -10   9       20.84       19.14     12.45 o 
  -4 -10   9        0.47        0.33     10.59 o 
  -3 -10   9       38.71       45.42     12.80 o 
  -2 -10   9       61.92       62.53     13.42 o 
  -1 -10   9      305.15      301.67     20.50 o 
   0 -10   9       79.62      103.12     13.79 o 
   1 -10   9       27.82       24.11     14.27 o 
   2 -10   9        0.86        3.81      6.51 o 
   3 -10   9        9.74       10.49     13.16 o 
   4 -10   9      313.58      317.66     20.17 o 
   5 -10   9        1.06      -11.49     15.35 o 
   6 -10   9       87.17      101.36     14.16 o 
   7 -10   9       35.35       42.73     15.40 o 
   8 -10   9        2.44       11.90      9.86 o 
   9 -10   9        0.15      -12.52      8.35 o 
  10 -10   9       17.94        6.30      9.57 o 
  11 -10   9       74.60       85.92     15.43 o 
  -6  -9   9        0.06       -1.23     15.56 o 
  -5  -9   9        1.00        9.60     11.10 o 
  -4  -9   9      204.32      209.84     19.79 o 
  -3  -9   9      138.27      173.50     17.94 o 
  -2  -9   9       50.31       43.91     11.79 o 
  -1  -9   9      560.74      523.74     57.60 o 
   0  -9   9       18.78       27.73      9.69 o 
   1  -9   9      118.73       98.65      9.59 o 
   2  -9   9        2.16        3.63      5.82 o 
   3  -9   9       12.59       13.52      6.42 o 
   4  -9   9       50.40       52.30      7.92 o 
   5  -9   9      116.38      112.11     13.39 o 
   6  -9   9        0.84       15.63      8.98 o 
   7  -9   9        2.67        9.88     15.25 o 
   8  -9   9       31.89       33.95     10.51 o 
   9  -9   9       79.27       71.09     12.54 o 
  10  -9   9      579.22      557.06     26.31 o 
  11  -9   9       44.82       58.05     13.27 o 
  12  -9   9        1.70      -14.27      9.51 o 
  -7  -8   9       57.14       94.92     26.81 o 
  -6  -8   9       52.44       67.57     14.87 o 
  -5  -8   9      216.40      208.39     20.20 o 
  -4  -8   9       77.06      104.37     15.81 o 
  -3  -8   9       22.26       27.95     11.28 o 
  -2  -8   9      288.21      270.93     19.43 o 
  -1  -8   9        0.10       -3.82      8.18 o 
   0  -8   9      295.63      267.47     18.05 o 
   1  -8   9       37.98       41.50      8.58 o 
   2  -8   9      599.05      536.23     17.18 o 
   3  -8   9       49.63       57.83      8.03 o 
   4  -8   9      176.93      171.40     10.98 o 
   5  -8   9      288.83      293.12     13.67 o 
   6  -8   9       89.47       65.11      8.27 o 
   7  -8   9       76.64       80.59     12.15 o 
   8  -8   9      170.50      170.56     15.72 o 
   9  -8   9      916.81      990.53     32.41 o 
  10  -8   9       38.75       22.25     10.27 o 
  11  -8   9      299.41      295.31     20.80 o 
  12  -8   9       14.06       -3.31     20.56 o 
  13  -8   9       19.89       32.49     13.03 o 
  -8  -7   9       47.06       45.50     15.12 o 
  -7  -7   9       39.75       39.68     13.61 o 
  -6  -7   9       17.90       22.33     12.33 o 
  -5  -7   9       12.19        6.89     10.05 o 
  -4  -7   9      121.70      100.09     15.02 o 
  -3  -7   9       90.46      105.86     21.04 o 
  -2  -7   9        2.30      -10.79      7.19 o 
  -1  -7   9        4.99        5.99      8.62 o 
   0  -7   9        1.55       -0.24     10.68 o 
   1  -7   9        4.53       -7.55      5.04 o 
   2  -7   9      114.84      111.54      9.06 o 
   3  -7   9       65.12       58.17      7.64 o 
   4  -7   9       96.81       86.47      9.04 o 
   5  -7   9      488.54      507.06     16.33 o 
   6  -7   9      654.08      615.14     17.93 o 
   7  -7   9       37.87       33.56      6.91 o 
   8  -7   9      300.54      291.94     31.16 o 
   9  -7   9       42.36       42.49     10.03 o 
  10  -7   9       27.96       19.41     12.64 o 
  11  -7   9       20.75       32.64     10.36 o 
  12  -7   9       33.59       17.72     19.24 o 
  13  -7   9      511.12      536.63     26.82 o 
  14  -7   9       93.41      119.09     26.07 o 
  -8  -6   9        0.05        2.94     12.57 o 
  -7  -6   9       23.68       30.26     13.21 o 
  -6  -6   9        1.06        0.08      9.93 o 
  -5  -6   9        6.06       -8.03      8.50 o 
  -4  -6   9        0.53        3.18      9.35 o 
  -3  -6   9        4.44       -7.59     11.22 o 
  -2  -6   9      168.08      172.65     15.79 o 
  -1  -6   9     1038.80     1013.36     31.60 o 
   0  -6   9       46.00       43.17      6.91 o 
   1  -6   9       30.90       31.11      6.37 o 
   2  -6   9        0.04        1.86      4.99 o 
   3  -6   9       54.02       57.99      7.41 o 
   4  -6   9      100.94       91.99      8.50 o 
   5  -6   9      662.35      648.45     23.10 o 
   6  -6   9       36.56       32.40      7.90 o 
   7  -6   9        3.90       11.18      5.88 o 
   8  -6   9      181.02      189.96     11.79 o 
   9  -6   9       56.58       69.51      8.26 o 
  10  -6   9       96.13       89.73     12.64 o 
  11  -6   9      713.03      704.54     26.78 o 
  12  -6   9        0.82       -0.49      9.47 o 
  13  -6   9       93.73       67.57     18.65 o 
  14  -6   9       67.21       99.30     21.86 o 
  15  -6   9      254.45      263.01     31.79 o 
  -9  -5   9       34.73       37.27     14.78 o 
  -8  -5   9        3.79       -0.02     11.49 o 
  -7  -5   9       57.38       46.38     13.97 o 
  -6  -5   9      166.48      120.52     16.32 o 
  -5  -5   9       50.38       52.13     12.45 o 
  -4  -5   9      418.18      356.07     27.10 o 
  -3  -5   9        7.59        4.60      8.90 o 
  -2  -5   9      139.90      132.46     14.61 o 
  -1  -5   9        8.94       10.95     17.34 o 
   0  -5   9      154.50      156.88     13.32 o 
   1  -5   9       34.40       28.06      6.22 o 
   2  -5   9       19.19       26.54      6.08 o 
   3  -5   9      303.71      285.72     12.35 o 
   4  -5   9      310.34      327.32     14.99 o 
   5  -5   9      666.39      632.07     17.16 o 
   6  -5   9       28.95       33.46      6.32 o 
   7  -5   9       12.69       20.34     10.29 o 
   8  -5   9      421.99      429.72     15.16 o 
   9  -5   9        5.19       12.27      5.66 o 
  10  -5   9       33.86       25.61      6.87 o 
  11  -5   9      280.54      253.53     13.45 o 
  12  -5   9      119.70      125.21     14.38 o 
  13  -5   9      134.36      143.84     30.75 o 
  14  -5   9      105.04      135.05     25.13 o 
  15  -5   9       11.30      -18.62     12.96 o 
  -9  -4   9        6.67       -2.71     20.30 o 
  -8  -4   9        0.04       10.39     11.40 o 
  -7  -4   9       40.32       46.56     13.91 o 
  -6  -4   9       30.63       28.64     11.53 o 
  -5  -4   9        2.79       -6.75     17.15 o 
  -4  -4   9       76.28       82.81     16.37 o 
  -3  -4   9     1275.90     1177.44     34.76 o 
  -2  -4   9      215.95      203.89     16.07 o 
  -1  -4   9       78.27       74.76     11.67 o 
   0  -4   9       59.42       63.57      6.58 o 
   1  -4   9      365.74      344.30     21.63 o 
   2  -4   9     2593.47     2638.71     35.65 o 
   3  -4   9       23.30       14.16      5.36 o 
   4  -4   9      233.31      238.81     11.10 o 
   5  -4   9       15.87       22.62      5.72 o 
   6  -4   9        0.08        1.18      5.44 o 
   7  -4   9      373.40      375.99     13.58 o 
   8  -4   9       76.67       88.32      8.13 o 
   9  -4   9      585.84      587.22     17.10 o 
  10  -4   9      114.80      132.05      9.87 o 
  11  -4   9        6.39        5.25      5.73 o 
  12  -4   9      155.57      163.33     21.66 o 
  13  -4   9      447.01      480.31     28.39 o 
  14  -4   9       81.44       63.13     19.67 o 
  15  -4   9      189.63      236.86     30.44 o 
  16  -4   9        0.73      -19.66     13.11 o 
 -10  -3   9       18.17       42.16     25.44 o 
  -9  -3   9        1.30       -7.82     11.04 o 
  -8  -3   9       80.56       66.16     15.08 o 
  -7  -3   9      115.98      116.71     16.10 o 
  -6  -3   9       88.26      114.26     19.88 o 
  -5  -3   9      216.45      218.92     18.24 o 
  -4  -3   9        0.02        6.23      8.96 o 
  -3  -3   9      968.00      920.46     30.36 o 
  -2  -3   9       32.50       28.88     10.08 o 
  -1  -3   9        0.10       -0.41      4.84 o 
   0  -3   9        3.71        4.30      5.63 o 
   1  -3   9      263.31      255.98     10.78 o 
   2  -3   9      633.97      572.85     19.79 o 
   3  -3   9      144.61      166.55      9.30 o 
   4  -3   9       89.37       78.98      7.13 o 
   5  -3   9      211.59      212.80     10.59 o 
   6  -3   9      178.80      153.34     10.24 o 
   7  -3   9      525.13      512.74     15.16 o 
   8  -3   9     1369.14     1334.97     24.63 o 
   9  -3   9      324.87      310.18     12.61 o 
  10  -3   9        9.96       -3.63      4.64 o 
  11  -3   9      698.47      697.84     19.46 o 
  12  -3   9       49.46       43.32      7.93 o 
  13  -3   9      352.58      304.80     20.36 o 
  14  -3   9      302.70      306.14     20.01 o 
  15  -3   9        3.50      -10.62     12.32 o 
  16  -3   9      159.69      209.25     29.51 o 
 -10  -2   9       16.58       31.68     14.12 o 
  -9  -2   9        0.01        2.74     16.89 o 
  -8  -2   9      168.04      200.10     20.22 o 
  -7  -2   9      232.33      217.69     20.30 o 
  -6  -2   9       52.90       45.46     12.39 o 
  -5  -2   9      168.14      150.99     15.50 o 
  -4  -2   9      570.83      499.12     23.57 o 
  -3  -2   9      221.47      256.06     17.66 o 
  -2  -2   9       10.57        8.51      8.63 o 
  -1  -2   9        9.29       11.85      5.06 o 
   0  -2   9      247.44      227.85      9.30 o 
   1  -2   9        0.07       -4.40      4.00 o 
   2  -2   9      656.53      656.54     15.67 o 
   3  -2   9      594.40      599.61     15.39 o 
   4  -2   9       33.48       43.25      6.04 o 
   5  -2   9      112.68      121.55      8.17 o 
   6  -2   9      918.04      874.45     19.90 o 
   7  -2   9     2428.26     2414.18     33.35 o 
   8  -2   9        0.02       -4.01      4.45 o 
   9  -2   9        0.62        2.09      6.55 o 
  10  -2   9      168.48      160.77      9.89 o 
  11  -2   9        0.25       -8.60      5.73 o 
  12  -2   9      482.05      412.86     20.66 o 
  13  -2   9      340.16      350.55     41.30 o 
  14  -2   9       34.83       51.12     11.81 o 
  15  -2   9      174.93      171.35     16.97 o 
  16  -2   9      214.39      224.37     19.79 o 
 -10  -1   9       14.13        7.25     12.58 o 
  -9  -1   9        0.50      -13.53     11.49 o 
  -8  -1   9        0.19        3.41     10.42 o 
  -7  -1   9       71.05       69.71     14.27 o 
  -6  -1   9        2.14       -5.12      8.84 o 
  -5  -1   9      117.17       90.11     13.15 o 
  -4  -1   9       79.19       51.82     11.45 o 
  -3  -1   9       17.43       13.50      9.46 o 
  -2  -1   9        3.30       -4.34      6.74 o 
  -1  -1   9       42.47       39.02      4.74 o 
   0  -1   9      867.70      830.27     16.78 o 
   1  -1   9      178.60      186.21     11.76 o 
   2  -1   9      357.05      360.05     11.92 o 
   3  -1   9      114.89      123.57      7.87 o 
   4  -1   9        6.95       18.07      5.05 o 
   5  -1   9      168.11      167.52      8.77 o 
   6  -1   9     1308.78     1398.80     22.84 o 
   7  -1   9       84.14       93.47      7.05 o 
   8  -1   9      613.61      624.10     15.47 o 
   9  -1   9        0.18        2.64      4.86 o 
  10  -1   9      784.15      708.55     17.52 o 
  11  -1   9      152.93      155.19      9.85 o 
  12  -1   9      923.19      864.02     28.81 o 
  13  -1   9       33.29       31.34      9.72 o 
  14  -1   9      304.11      319.37     20.74 o 
  15  -1   9       31.10       42.71     13.57 o 
  16  -1   9        0.74       -0.84     10.38 o 
 -10   0   9        0.52       -1.69     10.72 o 
  -9   0   9      240.29      209.12     20.40 o 
  -8   0   9        0.76        8.18     10.79 o 
  -7   0   9       94.68       73.35     13.90 o 
  -6   0   9       45.78       39.58     25.23 o 
  -5   0   9       69.32       64.52     16.43 o 
  -4   0   9      155.43      147.80     14.28 o 
  -3   0   9      161.20      138.28     13.65 o 
  -2   0   9      654.32      630.04     23.15 o 
  -1   0   9      714.85      714.84     19.55 o 
   0   0   9      387.18      425.71     12.52 o 
   1   0   9       60.62       63.86      6.30 o 
   2   0   9     1128.52     1174.16     20.58 o 
   3   0   9       25.72       16.64      5.24 o 
   4   0   9      875.56      861.44     20.85 o 
   5   0   9      612.72      580.48     13.67 o 
   6   0   9       24.37       35.09      4.92 o 
   7   0   9       21.56       17.55      4.45 o 
   8   0   9        9.67        6.61      4.71 o 
   9   0   9       58.54       53.00      6.07 o 
  10   0   9      630.88      617.14     15.73 o 
  11   0   9       27.94       47.11      9.95 o 
  12   0   9       15.84        7.69     11.75 o 
  13   0   9      237.72      256.02     17.91 o 
  14   0   9        7.64       -3.71      7.75 o 
  15   0   9        0.14       -7.96     16.10 o 
  16   0   9      393.87      420.75     24.62 o 
  17   0   9        2.74        3.01     11.33 o 
 -10   1   9        9.53        5.43     16.01 o 
  -9   1   9      100.53      112.50     20.67 o 
  -8   1   9        0.20        7.34     10.65 o 
  -7   1   9       48.82       41.98     11.60 o 
  -6   1   9       64.27       57.64     12.03 o 
  -5   1   9      143.75      152.95     21.38 o 
  -4   1   9        7.95       10.65      8.37 o 
  -3   1   9       54.10       55.35      5.98 o 
  -2   1   9      362.68      389.66     12.36 o 
  -1   1   9       51.09       57.56      9.37 o 
   0   1   9       41.89       28.92      5.81 o 
   1   1   9     1203.75     1191.72     20.89 o 
   2   1   9      972.81      979.31     20.22 o 
   3   1   9     1955.92     1845.99     26.30 o 
   4   1   9      858.68      793.80     21.37 o 
   5   1   9        0.81        3.88      3.93 o 
   6   1   9       44.62       49.70      5.18 o 
   7   1   9      792.05      765.91     14.05 o 
   8   1   9        7.41       12.39      3.70 o 
   9   1   9      825.15      827.97     15.91 o 
  10   1   9       53.78       58.01      9.98 o 
  11   1   9        0.07       -8.15      6.32 o 
  12   1   9       17.38       12.40      7.87 o 
  13   1   9       26.06       36.57     10.19 o 
  14   1   9      121.09      122.72     22.04 o 
  15   1   9       15.15       22.80     10.24 o 
  16   1   9      173.23      203.31     19.29 o 
  17   1   9        2.74       14.31     11.68 o 
 -10   2   9        7.06        9.71     14.42 o 
  -9   2   9       55.47       69.59     14.55 o 
  -8   2   9        0.00       15.60     14.07 o 
  -7   2   9        5.52       -4.48      8.54 o 
  -6   2   9       25.29       10.68      8.95 o 
  -5   2   9        0.04        4.59      9.38 o 
  -4   2   9        5.34       -2.84      5.16 o 
  -3   2   9       18.25       11.16      6.13 o 
  -2   2   9      153.71      153.49     10.80 o 
  -1   2   9      504.15      525.07     14.50 o 
   0   2   9      134.09      139.78      8.68 o 
   1   2   9      262.01      246.68     10.71 o 
   2   2   9      426.01      437.17     12.99 o 
   3   2   9      751.15      736.78     15.91 o 
   4   2   9      457.00      484.76     12.64 o 
   5   2   9       25.78       43.79      5.61 o 
   6   2   9      163.67      200.39     12.84 o 
   7   2   9     1995.91     2026.26     38.96 o 
   8   2   9      542.29      514.15     19.76 o 
   9   2   9     2111.06     2003.96     41.07 o 
  10   2   9      404.64      376.46     19.77 o 
  11   2   9      140.82      134.86     13.09 o 
  12   2   9        5.93       14.03      9.57 o 
  13   2   9      189.20      227.96     18.72 o 
  14   2   9       13.55       -1.64      7.64 o 
  15   2   9       38.92       22.82     12.52 o 
  16   2   9       18.05       25.91     11.40 o 
  17   2   9        1.60       -8.11     16.21 o 
 -10   3   9       24.69       14.46     11.87 o 
  -9   3   9        1.68        1.54     10.59 o 
  -8   3   9      252.55      248.52     22.52 o 
  -7   3   9       15.32       21.71     18.51 o 
  -6   3   9      228.88      304.49     19.73 o 
  -5   3   9       25.81       39.05     10.41 o 
  -4   3   9       74.93       72.05      8.78 o 
  -3   3   9        0.62       -0.88      7.55 o 
  -2   3   9       42.82       35.16      7.20 o 
  -1   3   9        8.15        5.12      8.00 o 
   0   3   9       49.52       48.49      6.80 o 
   1   3   9        0.14       -6.74      4.49 o 
   2   3   9       77.91       82.33      7.05 o 
   3   3   9      511.55      484.12     15.17 o 
   4   3   9      169.05      141.40      7.98 o 
   5   3   9       47.29       62.17      9.74 o 
   6   3   9     1522.83     1431.68     31.58 o 
   7   3   9      762.04      691.20     22.35 o 
   8   3   9      129.92      107.48     11.21 o 
   9   3   9       11.08       15.24      8.04 o 
  10   3   9      498.33      446.56     20.10 o 
  11   3   9       11.58        8.60      7.87 o 
  12   3   9      195.88      173.61     15.06 o 
  13   3   9      152.09      141.10     14.76 o 
  14   3   9      384.25      371.36     21.81 o 
  15   3   9       33.14       49.70     13.76 o 
  16   3   9      209.83      216.40     19.43 o 
  17   3   9       14.58       14.75     16.30 o 
 -10   4   9       17.30       38.28     13.15 o 
  -9   4   9       65.82       61.84     14.04 o 
  -8   4   9       94.31       92.25     14.54 o 
  -7   4   9       74.05       80.36     15.56 o 
  -6   4   9      145.98      123.18     14.04 o 
  -5   4   9        8.18        3.56      8.79 o 
  -4   4   9       95.78       79.11      9.01 o 
  -3   4   9        7.13        5.41      6.58 o 
  -2   4   9        0.43       -4.44      5.36 o 
  -1   4   9       46.40       34.25      7.14 o 
   0   4   9      708.61      706.34     17.49 o 
   1   4   9       23.77       41.22      8.23 o 
   2   4   9        2.32        2.50      6.67 o 
   3   4   9      267.00      271.25     10.60 o 
   4   4   9      605.07      620.00     18.74 o 
   5   4   9      167.04      154.90     11.85 o 
   6   4   9        7.04        6.67      6.48 o 
   7   4   9      199.56      182.19     17.91 o 
   8   4   9      412.59      408.74     18.84 o 
   9   4   9      351.46      321.95     18.11 o 
  10   4   9      443.45      418.20     20.54 o 
  11   4   9      182.60      193.35     30.87 o 
  12   4   9       53.45       41.70     10.32 o 
  13   4   9      201.55      194.38     19.79 o 
  14   4   9      504.15      481.10     24.70 o 
  15   4   9        0.93        5.18      9.47 o 
  16   4   9        1.11       -1.86      9.18 o 
  17   4   9      112.68      136.88     18.07 o 
 -10   5   9        0.32       -4.79     17.66 o 
  -9   5   9        1.48        7.85     10.42 o 
  -8   5   9       71.84       84.89     23.67 o 
  -7   5   9        4.43       12.46     11.70 o 
  -6   5   9      627.97      570.27     68.53 o 
  -5   5   9      112.62       92.87      9.97 o 
  -4   5   9       56.33       52.39      8.60 o 
  -3   5   9      655.26      667.81     28.87 o 
  -2   5   9      463.98      481.27     20.32 o 
  -1   5   9        0.02        6.71      6.40 o 
   0   5   9       19.54       24.79      6.77 o 
   2   5   9       67.12       76.73      7.93 o 
   3   5   9      173.44      155.56      8.89 o 
   4   5   9        1.07       -3.94      4.39 o 
   5   5   9        4.56       -0.98      5.93 o 
   6   5   9       37.78       41.29      8.58 o 
   7   5   9       43.94       41.73      9.13 o 
   8   5   9      462.03      450.93     19.95 o 
   9   5   9      123.08      127.49     12.72 o 
  10   5   9       46.35       45.37     10.43 o 
  11   5   9       10.29        6.93     18.39 o 
  12   5   9       42.60       37.12     10.24 o 
  13   5   9        7.15       10.08      8.78 o 
  14   5   9      280.44      258.58     19.45 o 
  15   5   9       32.22       30.33     11.41 o 
  16   5   9        1.36       -3.57      8.71 o 
  17   5   9       10.82       29.69     12.79 o 
  -8   6   9       31.82       27.45     14.97 o 
  -7   6   9        2.93       -6.84     10.51 o 
  -6   6   9      130.03      121.85     13.34 o 
  -5   6   9        0.42        6.39      7.24 o 
  -4   6   9      442.83      447.86     16.83 o 
  -3   6   9       37.11       30.36      8.31 o 
  -2   6   9        5.98        4.95      6.70 o 
  -1   6   9       62.72       66.43      8.32 o 
   0   6   9      545.24      537.28     16.38 o 
   1   6   9      149.14      141.15      9.57 o 
   2   6   9     3457.46     3331.68     41.36 o 
   3   6   9       41.13       30.47      6.96 o 
   4   6   9       60.38       53.95      6.33 o 
   5   6   9       17.54       18.51      4.78 o 
   6   6   9      217.09      175.59     13.54 o 
   7   6   9       10.11       -3.19      6.82 o 
   8   6   9      271.55      295.17     16.98 o 
   9   6   9      570.25      516.10     29.09 o 
  10   6   9       35.81       34.77     17.34 o 
  11   6   9      863.25      812.61     28.16 o 
  12   6   9        6.43       13.76      9.00 o 
  13   6   9        1.71       10.55      9.00 o 
  14   6   9       56.00       57.79     12.38 o 
  15   6   9       46.14       50.69     12.97 o 
  16   6   9       12.48        5.91      9.94 o 
  -9   7   9       83.03       65.00     24.23 o 
  -8   7   9      128.41      112.23     26.47 o 
  -7   7   9        0.65      -18.97     15.88 o 
  -6   7   9        0.19       -5.80      7.33 o 
  -5   7   9       56.87       48.97      9.01 o 
  -4   7   9      323.58      314.94     15.12 o 
  -3   7   9       28.85       31.75      7.78 o 
  -2   7   9      771.11      788.95     20.72 o 
  -1   7   9        0.24       -2.39      6.23 o 
   0   7   9      509.34      484.35     15.95 o 
   1   7   9     3150.00     3046.70     40.51 o 
   2   7   9      404.52      401.47     21.20 o 
   3   7   9      375.94      381.15     13.33 o 
   4   7   9      102.81      118.25      8.11 o 
   5   7   9      175.73      172.89      8.85 o 
   6   7   9       18.02       14.89      5.37 o 
   7   7   9       32.52       29.06      9.33 o 
   8   7   9       34.50       24.71      9.43 o 
   9   7   9      186.92      175.46     14.67 o 
  10   7   9      465.41      427.50     24.82 o 
  11   7   9       24.10        9.40      8.90 o 
  12   7   9      457.93      407.65     22.37 o 
  13   7   9       71.42       61.44     19.34 o 
  14   7   9        6.04       17.68      9.88 o 
  15   7   9        5.03        7.45     18.29 o 
  16   7   9       89.04      118.37     26.11 o 
  -9   8   9        0.42      -24.37     18.51 o 
  -8   8   9        0.19      -19.15     18.16 o 
  -7   8   9      360.86      343.53     23.28 o 
  -6   8   9        0.09      -15.81     13.06 o 
  -5   8   9      135.23      150.19     16.54 o 
  -4   8   9       52.72       62.54     14.24 o 
  -3   8   9       23.43       29.63      7.81 o 
  -2   8   9        0.75       -1.62      6.15 o 
  -1   8   9      720.47      718.24     19.68 o 
   0   8   9      420.14      415.75     15.74 o 
   1   8   9        6.99       -1.43      6.25 o 
   2   8   9     2392.76     2360.56     35.06 o 
   3   8   9       73.78       72.44      7.96 o 
   4   8   9        1.97        4.08      5.40 o 
   5   8   9      898.88      902.27     19.03 o 
   6   8   9      586.85      564.17     21.65 o 
   7   8   9       47.06       40.39      9.87 o 
   8   8   9      918.93      798.82     27.22 o 
   9   8   9       24.33       31.80      9.86 o 
  10   8   9      491.10      465.61     24.63 o 
  11   8   9       59.03       37.65     10.58 o 
  12   8   9       21.56       23.85      9.64 o 
  13   8   9        4.52       -0.71      8.31 o 
  14   8   9       31.29       42.90     11.92 o 
  15   8   9       52.05       75.02     14.48 o 
  16   8   9        2.83       18.05     11.04 o 
  -8   9   9      138.79      167.45     31.82 o 
  -7   9   9      134.35      138.43     18.66 o 
  -6   9   9      131.27      123.70     17.67 o 
  -5   9   9       19.45       23.43     12.44 o 
  -4   9   9      138.12      105.38     18.68 o 
  -3   9   9      142.58      155.09     11.62 o 
  -2   9   9       70.36       82.87      9.21 o 
  -1   9   9        0.16       -5.17      6.03 o 
   0   9   9        7.49       11.17      7.08 o 
   1   9   9        0.47        6.00     10.30 o 
   2   9   9     1964.69     1935.41     42.12 o 
   3   9   9       66.68       76.98      8.37 o 
   4   9   9       64.27       61.15      7.90 o 
   5   9   9      116.35      111.44      9.78 o 
   6   9   9        7.68       11.68      6.47 o 
   7   9   9       15.43        6.42      8.20 o 
   8   9   9       94.42       92.00     16.04 o 
   9   9   9       61.67       45.92     12.76 o 
  10   9   9      209.05      200.85     16.67 o 
  11   9   9      298.34      301.10     21.39 o 
  12   9   9      105.66       99.95     14.17 o 
  13   9   9      105.14       95.74     29.58 o 
  14   9   9      109.72      107.28     15.88 o 
  15   9   9       13.02       -6.40      8.61 o 
  -8  10   9       68.44       65.88     25.31 o 
  -7  10   9       16.64        7.51     14.30 o 
  -6  10   9      123.63      136.11     18.34 o 
  -5  10   9      105.75      113.22     17.02 o 
  -4  10   9       76.29       73.34     18.17 o 
  -3  10   9      194.07      190.52     17.95 o 
  -2  10   9      318.65      338.28     20.82 o 
  -1  10   9       65.52       83.14      9.36 o 
   0  10   9      388.48      430.36     16.24 o 
   1  10   9     1081.69     1128.88     54.57 o 
   2  10   9        0.33       -0.95      6.47 o 
   3  10   9      177.75      174.09     16.60 o 
   4  10   9       18.92       22.13     10.69 o 
   5  10   9      117.17      107.15      9.24 o 
   6  10   9      188.48      184.07     10.94 o 
   7  10   9      155.66      121.42     13.59 o 
   8  10   9       20.94       20.12     17.76 o 
   9  10   9       11.32        6.02      9.09 o 
  10  10   9       23.26       26.01     13.88 o 
  11  10   9        4.25        2.96      9.36 o 
  12  10   9      288.25      306.42     38.03 o 
  13  10   9       47.14       59.57     24.05 o 
  14  10   9        0.71        0.49      9.54 o 
  15  10   9        3.43       15.91     11.29 o 
  -7  11   9       72.03       87.78     44.02 o 
  -6  11   9       10.20       15.61     18.01 o 
  -5  11   9       84.52      110.37     17.83 o 
  -4  11   9      369.95      402.36     40.67 o 
  -3  11   9       32.38       16.96     14.13 o 
  -2  11   9       46.38       67.86     20.05 o 
  -1  11   9      133.94      125.39     15.46 o 
   0  11   9      277.71      283.17     19.01 o 
   1  11   9      301.86      331.41     20.30 o 
   2  11   9      301.59      314.16     14.39 o 
   3  11   9       42.91       50.56      8.27 o 
   4  11   9      142.95      145.41     10.73 o 
   5  11   9      245.86      268.11     13.18 o 
   6  11   9       21.35       15.71      6.85 o 
   7  11   9        8.83       -6.63     12.11 o 
   8  11   9        0.38        1.96      8.96 o 
   9  11   9       15.38       15.25     19.22 o 
  10  11   9       66.65       55.37     12.48 o 
  11  11   9       89.37      102.98     18.49 o 
  12  11   9      103.99       90.53     31.80 o 
  13  11   9       59.04       53.42     14.58 o 
  14  11   9        1.41       -4.73     14.14 o 
  -6  12   9       72.32       67.54     26.68 o 
  -5  12   9       64.15       57.51     16.13 o 
  -4  12   9       67.23       45.77     14.71 o 
  -3  12   9        1.09      -15.06     10.12 o 
  -2  12   9        0.03       -3.91      9.91 o 
  -1  12   9       79.89       61.33     13.97 o 
   0  12   9      707.75      723.76     29.08 o 
   1  12   9       90.36       93.71     13.95 o 
   2  12   9      118.98      119.42     10.64 o 
   3  12   9        1.04       -8.50      6.36 o 
   4  12   9       69.66       77.21      9.25 o 
   5  12   9       83.72       76.37      9.52 o 
   6  12   9       17.47       21.41      7.43 o 
   7  12   9        6.38        8.80      9.33 o 
   8  12   9      161.13      154.48     16.24 o 
   9  12   9       16.35       29.22     14.02 o 
  10  12   9      209.36      186.86     17.88 o 
  11  12   9      156.03      188.58     18.46 o 
  12  12   9       29.34       22.03     24.45 o 
  13  12   9       50.39       62.74     25.61 o 
  -5  13   9        0.03      -18.35     12.23 o 
  -4  13   9        2.61       -4.81     12.65 o 
  -3  13   9        0.60      -17.30     11.53 o 
  -2  13   9      206.49      193.81     20.01 o 
  -1  13   9       94.83       63.82     14.43 o 
   0  13   9      434.94      418.46     24.28 o 
   1  13   9      666.69      611.14     27.10 o 
   2  13   9      280.50      282.35     34.59 o 
   3  13   9      288.24      254.68     30.75 o 
   4  13   9       22.31       27.62      7.94 o 
   5  13   9      179.03      186.18     12.62 o 
   6  13   9       10.21       20.34     10.55 o 
   7  13   9      279.02      281.02     19.88 o 
   8  13   9       26.81       21.23     11.68 o 
   9  13   9        8.10        2.96     24.31 o 
  10  13   9        8.58        4.21     10.76 o 
  11  13   9      149.12      153.99     20.55 o 
  12  13   9        1.00      -12.31      9.67 o 
  -4  14   9        0.54      -10.78     13.72 o 
  -3  14   9      206.90      194.91     22.22 o 
  -2  14   9      101.49       91.44     17.96 o 
  -1  14   9      214.03      217.08     46.80 o 
   0  14   9       99.29       84.51     15.86 o 
   1  14   9       90.44       71.57     20.71 o 
   2  14   9      145.91      145.79     17.27 o 
   3  14   9       36.87       45.49     12.32 o 
   4  14   9      447.82      410.99     22.93 o 
   5  14   9      146.06      192.77     26.28 o 
   6  14   9      295.94      352.77     22.20 o 
   7  14   9       34.60       42.17     16.74 o 
   8  14   9        0.30        0.48     10.27 o 
   9  14   9        0.44       20.15     12.55 o 
  10  14   9       21.21       23.36     12.37 o 
  11  14   9        0.00       11.61     12.31 o 
  -2  15   9       72.43       56.63     16.94 o 
  -1  15   9        0.10        1.51     12.84 o 
   0  15   9      171.04      198.78     44.50 o 
   1  15   9       33.46       33.65     13.28 o 
   2  15   9       44.40       33.12     13.68 o 
   3  15   9       33.56       38.33     13.19 o 
   4  15   9        0.09        1.34     13.84 o 
   5  15   9       76.49       74.43     26.36 o 
   6  15   9      214.29      185.40     29.98 o 
   7  15   9       79.79      118.04     27.47 o 
   8  15   9      108.87      121.45     17.24 o 
   9  15   9       70.09       98.56     16.25 o 
  10  15   9       34.97       58.94     23.07 o 
   0  16   9        4.91        9.26     13.14 o 
   1  16   9        2.90        0.10     12.53 o 
   2  16   9      103.89       99.96     33.11 o 
   3  16   9       14.46       37.83     19.10 o 
   4  16   9      263.12      207.56     34.03 o 
   5  16   9        5.86       -7.36     21.92 o 
   6  16   9       11.04        6.30     20.17 o 
   7  16   9       92.41      117.51     28.20 o 
   8  16   9       24.43       35.26     23.12 o 
  -1 -12  10       10.45       10.77     16.78 o 
   0 -12  10      336.49      382.63     39.17 o 
   1 -12  10       10.10       40.13     19.82 o 
   2 -12  10        1.08        1.23     16.70 o 
   3 -12  10        8.30       26.85     17.45 o 
   4 -12  10        0.02        1.26     15.16 o 
   5 -12  10      195.24      231.82     20.36 o 
   6 -12  10      118.70       99.20     16.26 o 
   7 -12  10       10.57        4.22     18.56 o 
  -3 -11  10       82.51       80.13     23.29 o 
  -2 -11  10       31.27        8.76     10.69 o 
  -1 -11  10      123.04      115.12     16.24 o 
   0 -11  10       58.29       59.96     13.17 o 
   1 -11  10       30.81       30.09     17.16 o 
   2 -11  10        3.18       19.29     14.86 o 
   3 -11  10       96.72       81.96     13.47 o 
   4 -11  10        3.27        0.69     10.38 o 
   5 -11  10      152.39      140.26     16.49 o 
   6 -11  10       18.42        8.33     20.81 o 
   7 -11  10      149.73      184.36     38.83 o 
   8 -11  10       84.92      116.44     19.00 o 
   9 -11  10      318.87      329.78     23.57 o 
  -4 -10  10        4.59       16.83     19.38 o 
  -3 -10  10        9.53       25.91     11.98 o 
  -2 -10  10       56.37       58.73     13.84 o 
  -1 -10  10       20.05       14.18     10.29 o 
   0 -10  10        0.91        7.13     10.57 o 
   1 -10  10       69.02       96.73     26.84 o 
   2 -10  10       11.33       12.58      9.27 o 
   3 -10  10        0.07        1.87      8.68 o 
   4 -10  10      324.47      334.98     26.20 o 
   5 -10  10       12.16       21.91      9.91 o 
   6 -10  10       50.68       26.50     10.22 o 
   7 -10  10       55.67       65.03     13.53 o 
   8 -10  10       65.13       30.28     14.07 o 
   9 -10  10        6.23        3.48     14.90 o 
  10 -10  10       19.38       22.24     11.34 o 
  11 -10  10      303.39      300.28     25.39 o 
  -5  -9  10       14.22       21.88     12.49 o 
  -4  -9  10       92.14      134.79     18.12 o 
  -3  -9  10       64.64       66.41     14.45 o 
  -2  -9  10        2.45        2.05      9.50 o 
  -1  -9  10      128.41      128.63     15.90 o 
   0  -9  10      361.60      352.09     34.31 o 
   1  -9  10       25.46       28.26     16.93 o 
   2  -9  10        4.86        1.06     11.67 o 
   3  -9  10      164.62      158.82     13.12 o 
   4  -9  10       49.21       62.68      8.78 o 
   5  -9  10       22.86       30.14      9.73 o 
   6  -9  10       37.22       37.72     14.42 o 
   7  -9  10        8.66       11.33     12.39 o 
   8  -9  10        4.21       -3.38      9.35 o 
   9  -9  10       68.93       91.60     35.24 o 
  10  -9  10      248.52      307.29     21.59 o 
  11  -9  10        1.18        0.05      9.29 o 
  12  -9  10       17.01       13.37     23.86 o 
  -6  -8  10        0.97        5.07     13.15 o 
  -5  -8  10       30.78        2.97     10.64 o 
  -4  -8  10       54.76       66.58     14.37 o 
  -3  -8  10       27.27       37.82     15.03 o 
  -2  -8  10       77.75       96.67     14.61 o 
  -1  -8  10       25.56       17.41     10.02 o 
   0  -8  10       45.20       53.49     11.37 o 
   1  -8  10       27.34       22.95     10.11 o 
   2  -8  10      537.34      524.22     17.55 o 
   3  -8  10       17.13       26.92      7.03 o 
   4  -8  10      111.72      119.28     10.27 o 
   5  -8  10      154.74      172.81     16.85 o 
   6  -8  10      586.71      566.01     18.47 o 
   7  -8  10      103.63      104.65     13.36 o 
   8  -8  10      352.76      342.55     23.35 o 
   9  -8  10        9.13       11.62      8.90 o 
  10  -8  10       80.01      111.20     19.42 o 
  11  -8  10       65.93       64.68     19.72 o 
  12  -8  10        0.62       20.40     10.26 o 
  13  -8  10       14.79       26.57     12.10 o 
  -7  -7  10        0.63       13.25     12.33 o 
  -6  -7  10        7.55       18.49     16.55 o 
  -5  -7  10        1.12        4.74     12.99 o 
  -4  -7  10      109.42      113.71     15.93 o 
  -3  -7  10       31.94       47.01     12.76 o 
  -2  -7  10        0.36        1.33      9.02 o 
  -1  -7  10        1.50       -0.49      8.31 o 
   0  -7  10       29.60       39.15     15.64 o 
   1  -7  10      812.38      798.37     27.97 o 
   2  -7  10      361.02      347.63     21.55 o 
   3  -7  10       94.58      100.28      9.33 o 
   4  -7  10       45.85       47.26      7.85 o 
   5  -7  10      105.40      123.42      9.96 o 
   6  -7  10        8.14       11.44      5.86 o 
   7  -7  10        0.01       -2.87      5.28 o 
   8  -7  10      233.56      245.41     13.28 o 
   9  -7  10        5.41       16.93     12.46 o 
  10  -7  10      241.32      265.35     18.33 o 
  11  -7  10      344.97      362.85     21.12 o 
  12  -7  10       22.47       34.57     11.07 o 
  13  -7  10        0.29        1.14     12.96 o 
  14  -7  10        9.22       22.30     14.92 o 
  -7  -6  10      208.34      247.95     56.32 o 
  -6  -6  10       75.04       80.43     16.27 o 
  -5  -6  10        8.18        7.80     10.94 o 
  -4  -6  10        4.90       11.82     19.26 o 
  -3  -6  10      203.59      194.67     17.74 o 
  -2  -6  10      354.53      365.19     21.73 o 
  -1  -6  10        0.02       -1.27      8.62 o 
   0  -6  10      224.90      196.36     27.29 o 
   1  -6  10       90.50       87.48     18.17 o 
   2  -6  10       29.60       41.30     11.63 o 
   3  -6  10      263.05      245.17     12.09 o 
   4  -6  10       35.40       41.48      8.49 o 
   5  -6  10       37.20       44.57      7.44 o 
   6  -6  10     1149.62     1146.59     24.72 o 
   7  -6  10      522.45      505.00     16.88 o 
   8  -6  10      247.81      263.71     13.34 o 
   9  -6  10      559.43      533.52     17.93 o 
  10  -6  10        3.17       12.48      7.76 o 
  11  -6  10       31.04       37.83     10.47 o 
  12  -6  10       41.70       62.61     12.83 o 
  13  -6  10        8.42        3.56     15.41 o 
  -8  -5  10      219.43      241.64     23.16 o 
  -7  -5  10      121.58      128.24     18.63 o 
  -6  -5  10        2.68       12.90     11.31 o 
  -5  -5  10        3.17       -2.49     12.62 o 
  -4  -5  10       34.93       39.88     12.43 o 
  -3  -5  10        9.98       14.09     10.31 o 
  -2  -5  10        0.05        7.12      9.33 o 
  -1  -5  10      139.11      111.12     23.03 o 
   0  -5  10       43.71       25.75     11.92 o 
   1  -5  10      176.97      184.63     10.44 o 
   2  -5  10      284.78      310.47     12.94 o 
   3  -5  10       10.33       11.74      5.84 o 
   4  -5  10        0.11       -3.66      5.05 o 
   5  -5  10     1408.46     1335.53     25.90 o 
   6  -5  10       85.89       91.91      8.75 o 
   7  -5  10      184.51      173.51     10.69 o 
   8  -5  10      102.21      128.02     10.92 o 
   9  -5  10        7.57        8.25      8.12 o 
  10  -5  10       24.27       31.67      7.11 o 
  11  -5  10       98.10      115.36     10.45 o 
  12  -5  10       51.50       41.61     10.80 o 
  13  -5  10        0.35       -3.30     12.46 o 
  14  -5  10      615.28      695.06     44.75 o 
  15  -5  10        9.78        8.03     15.82 o 
  -8  -4  10       34.64       23.97     13.14 o 
  -7  -4  10        5.00       -5.04     10.48 o 
  -6  -4  10        0.21      -21.93     21.31 o 
  -5  -4  10       27.46       11.51     10.73 o 
  -4  -4  10        5.88       15.84     10.50 o 
  -3  -4  10      979.69      932.92     31.95 o 
  -2  -4  10      459.90      414.90     22.19 o 
  -1  -4  10        4.86       14.86      9.45 o 
   0  -4  10      474.46      499.39     15.49 o 
   1  -4  10      340.14      319.17     12.37 o 
   2  -4  10      292.29      246.56     11.80 o 
   3  -4  10      560.89      502.14     15.43 o 
   4  -4  10      161.14      151.86      9.70 o 
   5  -4  10        0.20        3.44      4.92 o 
   6  -4  10      303.66      292.92     12.55 o 
   7  -4  10      534.07      483.74     15.69 o 
   8  -4  10       18.44        7.55      5.51 o 
   9  -4  10      571.30      544.99     16.90 o 
  10  -4  10       19.18       20.94      6.56 o 
  11  -4  10        6.63        2.27      5.87 o 
  12  -4  10      312.78      293.09     14.84 o 
  13  -4  10      488.84      548.03     25.18 o 
  14  -4  10        8.19       12.52     15.53 o 
  15  -4  10        4.61        1.23     15.41 o 
  -9  -3  10        9.41       15.23     13.12 o 
  -8  -3  10       48.37       73.67     16.31 o 
  -7  -3  10        6.28       -3.44      9.04 o 
  -6  -3  10      138.84       95.72     15.55 o 
  -5  -3  10        0.31       -7.18      9.44 o 
  -4  -3  10      354.13      341.27     21.73 o 
  -3  -3  10      131.22      129.21     15.35 o 
  -2  -3  10      534.96      496.97     23.93 o 
  -1  -3  10      442.10      452.83     22.33 o 
   0  -3  10      120.26      106.47      7.56 o 
   1  -3  10     1229.61     1152.03     32.28 o 
   2  -3  10     1989.87     1932.43     29.82 o 
   3  -3  10      349.26      329.33     12.61 o 
   4  -3  10      570.64      542.53     16.84 o 
   5  -3  10      318.72      277.62     11.85 o 
   6  -3  10      115.56      132.15      9.13 o 
   7  -3  10      732.92      683.00     17.55 o 
   8  -3  10      343.64      327.43     12.95 o 
   9  -3  10       76.65       97.35      8.56 o 
  10  -3  10       79.67       86.29      8.51 o 
  11  -3  10       79.80       83.64      8.68 o 
  12  -3  10       84.04       83.25     20.42 o 
  13  -3  10       12.83       20.25      9.52 o 
  14  -3  10        0.39       -8.11      8.65 o 
  15  -3  10        7.48       -8.55     11.50 o 
  16  -3  10      135.64      188.67     29.04 o 
  -9  -2  10       50.69       57.70     15.76 o 
  -8  -2  10        8.78       -1.40     11.38 o 
  -7  -2  10       88.64       83.54     15.53 o 
  -6  -2  10      126.88      108.61     15.56 o 
  -5  -2  10        8.82       26.24     11.10 o 
  -4  -2  10      416.68      378.17     21.97 o 
  -3  -2  10      769.73      695.51     27.64 o 
  -2  -2  10      600.33      523.71     23.16 o 
  -1  -2  10      920.46      902.20     28.54 o 
   0  -2  10      973.64      954.69     23.16 o 
   1  -2  10      268.40      270.78     11.09 o 
   2  -2  10     1721.99     1687.90     27.04 o 
   3  -2  10       39.75       42.96      6.64 o 
   4  -2  10     1194.63     1140.34     22.34 o 
   5  -2  10      190.16      179.21      9.80 o 
   6  -2  10      209.30      195.59     10.00 o 
   7  -2  10       30.17       43.54      6.40 o 
   8  -2  10        7.64        4.35      4.95 o 
   9  -2  10       39.14       42.48      6.60 o 
  10  -2  10        0.95       -0.15      4.49 o 
  11  -2  10      609.18      598.31     24.22 o 
  12  -2  10      239.80      269.93     18.39 o 
  13  -2  10       29.90       40.32     11.04 o 
  14  -2  10      158.64      121.59     14.99 o 
  15  -2  10       77.28       78.55     13.56 o 
  16  -2  10        5.32        9.08     12.55 o 
  -9  -1  10      140.68      142.86     19.36 o 
  -8  -1  10       12.15        4.17     17.73 o 
  -7  -1  10        7.39       15.28     15.95 o 
  -6  -1  10        6.33       -0.34      9.85 o 
  -5  -1  10        0.72       -8.75     23.54 o 
  -4  -1  10       19.37        1.17      8.94 o 
  -3  -1  10       67.59       63.57     20.34 o 
  -2  -1  10      413.31      396.16     43.17 o 
  -1  -1  10      370.96      362.03     11.45 o 
   0  -1  10      133.44      137.12      8.28 o 
   1  -1  10       35.01       39.63      5.86 o 
   2  -1  10       81.45       89.84      7.56 o 
   3  -1  10      446.89      442.81     13.84 o 
   4  -1  10      168.93      165.93      9.32 o 
   5  -1  10       94.22      105.73      7.83 o 
   6  -1  10      350.96      300.16     11.66 o 
   7  -1  10      559.96      528.91     14.34 o 
   8  -1  10      598.09      593.34     15.50 o 
   9  -1  10     2596.02     2482.06     34.70 o 
  10  -1  10      188.13      174.40      9.99 o 
  11  -1  10      271.49      290.94     18.55 o 
  12  -1  10       13.62        9.89      8.46 o 
  13  -1  10      491.17      527.61     24.45 o 
  14  -1  10       13.09       34.01     14.35 o 
  15  -1  10       28.70       34.28     11.67 o 
  16  -1  10       24.31        8.16     11.60 o 
  -9   0  10      228.74      229.47     29.16 o 
  -8   0  10       74.67       75.96     33.45 o 
  -7   0  10        9.49      -18.85     13.54 o 
  -6   0  10       40.61       29.12     18.04 o 
  -5   0  10       39.47       44.48     12.00 o 
  -4   0  10       11.18       10.08      8.56 o 
  -3   0  10       24.37       17.73      9.22 o 
  -2   0  10        3.22       17.26      8.80 o 
  -1   0  10      344.48      328.13     11.24 o 
   0   0  10        6.73        4.47      4.53 o 
   1   0  10       78.93       97.83      7.64 o 
   2   0  10       16.30       31.38      5.87 o 
   3   0  10        0.97        0.10      5.81 o 
   4   0  10      321.63      341.05     12.30 o 
   5   0  10     1177.81     1237.82     21.66 o 
   6   0  10      320.44      323.80     11.20 o 
   7   0  10      881.24      842.38     17.19 o 
   8   0  10      515.81      497.08     13.13 o 
   9   0  10      108.05      106.10     10.38 o 
  10   0  10     1071.46     1054.38     31.01 o 
  11   0  10       64.69       53.70     10.41 o 
  12   0  10      563.20      543.17     24.05 o 
  13   0  10      670.37      654.00     26.73 o 
  14   0  10      458.84      493.63     24.86 o 
  15   0  10       12.36        5.21     10.02 o 
  16   0  10       40.07       63.19     18.70 o 
  17   0  10      231.27      264.50     22.35 o 
  -9   1  10       38.36       13.35     38.15 o 
  -8   1  10        1.98      -10.84      9.56 o 
  -7   1  10        5.77       13.27     10.33 o 
  -6   1  10      259.33      228.24     18.48 o 
  -5   1  10      171.44      188.55     16.99 o 
  -4   1  10        3.79        9.44      9.00 o 
  -3   1  10       60.44       69.96     11.69 o 
  -2   1  10       17.27       20.58      9.87 o 
  -1   1  10      250.43      252.37     10.87 o 
   0   1  10      697.04      657.42     16.28 o 
   1   1  10      331.61      318.77     15.85 o 
   2   1  10       47.74       50.83      6.71 o 
   3   1  10      111.33      111.13      8.21 o 
   4   1  10       17.35        8.92      5.19 o 
   5   1  10      265.38      280.67     10.78 o 
   6   1  10        1.70        2.67      3.92 o 
   7   1  10       18.13       23.58      4.05 o 
   8   1  10       22.08       36.87      4.23 o 
   9   1  10       59.07       64.76     10.60 o 
  10   1  10        4.45        9.05      7.57 o 
  11   1  10      495.98      466.93     37.93 o 
  12   1  10      100.56       94.09     12.58 o 
  13   1  10       19.51       19.81      9.44 o 
  14   1  10      607.36      585.61     26.46 o 
  15   1  10       53.31       24.50     10.98 o 
  16   1  10        2.74        1.29      9.78 o 
  17   1  10       30.80       47.40     14.29 o 
  -9   2  10      296.77      299.00     23.55 o 
  -8   2  10        8.95       26.52     22.33 o 
  -7   2  10      204.90      207.96     19.01 o 
  -6   2  10      359.64      344.74     21.85 o 
  -5   2  10      172.37      184.67     16.61 o 
  -4   2  10      304.63      262.73     18.02 o 
  -3   2  10      179.74      208.26     10.84 o 
  -2   2  10      180.63      152.56     10.40 o 
  -1   2  10        1.65       -4.28      5.35 o 
   0   2  10       43.15       45.37      9.87 o 
   1   2  10      327.57      326.85     12.59 o 
   2   2  10       15.53       14.51      5.90 o 
   3   2  10      156.76      159.04      9.23 o 
   4   2  10     2716.75     2697.88     34.21 o 
   5   2  10       25.20       28.25      5.41 o 
   6   2  10      811.53      765.90     17.62 o 
   7   2  10       78.10       64.10     10.03 o 
   8   2  10       24.50       25.39      8.32 o 
   9   2  10       58.64       59.43     10.22 o 
  10   2  10       16.03        7.20      7.72 o 
  11   2  10      388.55      385.21     19.98 o 
  12   2  10       27.55       20.11      9.43 o 
  13   2  10      260.07      249.94     31.89 o 
  14   2  10        1.50        1.06      8.46 o 
  15   2  10       15.58       19.54     10.53 o 
  16   2  10       23.17       19.13     11.28 o 
  17   2  10      150.07      141.62     18.45 o 
  -9   3  10        0.11      -14.40     18.23 o 
  -8   3  10       40.84       40.58     12.59 o 
  -7   3  10        0.58        4.62     21.19 o 
  -6   3  10       86.28       97.32     13.89 o 
  -5   3  10      468.41      487.92     23.76 o 
  -4   3  10      442.75      487.57     46.09 o 
  -3   3  10        2.36        9.59      6.36 o 
  -2   3  10      455.75      458.08     15.49 o 
  -1   3  10      412.08      415.26     14.72 o 
   0   3  10      171.33      135.79     10.55 o 
   1   3  10      976.32      909.45     19.68 o 
   2   3  10     1164.39     1153.37     27.98 o 
   3   3  10      259.05      215.86     10.39 o 
   4   3  10       25.63       21.31      5.74 o 
   5   3  10       25.83       19.17      5.06 o 
   6   3  10      327.28      332.71     35.86 o 
   7   3  10        0.25       -2.42      6.55 o 
   8   3  10      205.74      183.70     13.68 o 
   9   3  10      268.24      241.33     15.66 o 
  10   3  10      128.34      147.84     24.69 o 
  11   3  10        2.67       -1.77      6.84 o 
  12   3  10       24.54       26.01     17.32 o 
  13   3  10        3.85       -7.36      9.34 o 
  14   3  10       69.31       64.88     12.57 o 
  15   3  10      400.34      408.09     24.19 o 
  16   3  10       53.57       52.70     12.94 o 
  17   3  10      102.79       97.54     16.53 o 
  -9   4  10       14.49       39.50     13.18 o 
  -8   4  10       10.74        8.40     15.31 o 
  -7   4  10       54.03       48.11     12.66 o 
  -6   4  10        1.05       16.39      9.71 o 
  -5   4  10      207.91      182.13     16.00 o 
  -4   4  10       45.36       38.07      8.18 o 
  -3   4  10        0.92       -5.32      6.28 o 
  -2   4  10      263.14      245.16     17.82 o 
  -1   4  10     1650.38     1696.76     29.14 o 
   0   4  10      263.05      238.93     11.95 o 
   1   4  10      336.95      327.75     13.21 o 
   2   4  10       53.19       51.09      7.58 o 
   3   4  10      103.12      116.81      8.38 o 
   4   4  10     1927.23     1903.89     36.41 o 
   5   4  10       69.43       68.01      6.34 o 
   6   4  10      125.41      110.01     15.92 o 
   7   4  10      100.35      104.57     11.42 o 
   8   4  10     2118.09     1910.31     40.18 o 
   9   4  10      414.86      365.19     19.03 o 
  10   4  10      911.00      824.93     27.57 o 
  11   4  10      795.55      689.91     25.91 o 
  12   4  10       56.99       58.39     11.67 o 
  13   4  10      187.67      181.93     16.77 o 
  14   4  10       83.65       92.93     14.37 o 
  15   4  10       31.37       39.67     11.95 o 
  16   4  10       11.07        9.50     10.37 o 
  17   4  10        5.00       15.37     11.35 o 
  -9   5  10       15.39       24.16     12.72 o 
  -8   5  10        3.02       13.25     11.18 o 
  -7   5  10      215.46      245.94     19.81 o 
  -6   5  10      262.42      280.13     19.78 o 
  -5   5  10        0.16        0.73      9.81 o 
  -4   5  10        0.44        2.20      7.03 o 
  -3   5  10        0.55       13.72      7.17 o 
  -2   5  10        2.23       13.08      6.95 o 
  -1   5  10      131.30      127.92     10.13 o 
   0   5  10        8.85        4.73      6.28 o 
   1   5  10      120.99      115.20      9.00 o 
   2   5  10      338.77      346.67     13.55 o 
   3   5  10      512.91      516.31     20.87 o 
   4   5  10       47.18       55.65      6.67 o 
   5   5  10      256.06      282.60     10.18 o 
   6   5  10      377.57      351.77     19.22 o 
   7   5  10      901.74      802.06     25.36 o 
   8   5  10      733.43      657.28     24.28 o 
   9   5  10      147.58      146.68     13.81 o 
  10   5  10       72.59       72.85     11.55 o 
  11   5  10      150.67      167.40     24.99 o 
  12   5  10       21.97       21.84      9.72 o 
  13   5  10       20.18       14.23     19.63 o 
  14   5  10       94.22      152.20     16.84 o 
  15   5  10      509.39      515.37     26.72 o 
  16   5  10        6.73       -1.74      9.35 o 
  -9   6  10        0.10       13.02     18.83 o 
  -8   6  10      119.33      124.98     16.35 o 
  -7   6  10       65.14       68.18     16.61 o 
  -6   6  10       66.88       48.64     20.24 o 
  -5   6  10      103.14      106.25     11.15 o 
  -4   6  10      512.47      460.75     34.66 o 
  -3   6  10      309.14      313.93     15.23 o 
  -2   6  10       56.27       69.01      9.09 o 
  -1   6  10      222.38      217.26     12.24 o 
   0   6  10      999.97      985.63     22.51 o 
   1   6  10      307.01      295.08     13.20 o 
   2   6  10       41.84       24.31      6.92 o 
   3   6  10        5.42        9.84      6.20 o 
   4   6  10        2.95        0.89      5.33 o 
   5   6  10      783.38      712.06     24.20 o 
   6   6  10       22.13       19.31      8.32 o 
   7   6  10       52.72       40.66      9.78 o 
   8   6  10       72.98       48.76     10.44 o 
   9   6  10        6.83        9.45      7.89 o 
  10   6  10      184.89      161.63     15.62 o 
  11   6  10      636.35      632.36     25.84 o 
  12   6  10      138.77      146.37     16.96 o 
  13   6  10      279.41      249.22     19.16 o 
  14   6  10      155.71      160.96     16.98 o 
  15   6  10       74.11       78.72     14.55 o 
  16   6  10       17.78       22.34     11.66 o 
  -8   7  10        5.97       -6.60     20.11 o 
  -7   7  10      134.49      115.94     27.58 o 
  -6   7  10      110.68       97.56     14.29 o 
  -5   7  10       41.35       44.07     10.55 o 
  -4   7  10        1.67       -5.52      6.86 o 
  -3   7  10       36.35       49.43      9.07 o 
  -2   7  10      537.52      570.26     18.60 o 
  -1   7  10      137.86      116.98     10.37 o 
   0   7  10      894.40      875.92     21.63 o 
   1   7  10      955.32      930.18     32.70 o 
   2   7  10      180.55      176.06     10.85 o 
   3   7  10      807.97      752.96     18.80 o 
   4   7  10       50.24       50.93      7.10 o 
   5   7  10      145.43      143.55      9.60 o 
   6   7  10      219.18      211.98     24.42 o 
   7   7  10       90.28       71.35     18.36 o 
   8   7  10       62.05       77.83     11.62 o 
   9   7  10        0.17        2.87     10.16 o 
  10   7  10      136.17      116.43     13.47 o 
  11   7  10     1665.49     1530.43     46.93 o 
  12   7  10        0.30       -0.69      8.06 o 
  13   7  10       48.56       56.74     12.24 o 
  14   7  10        0.27       15.81      9.71 o 
  15   7  10       36.99       29.83     11.71 o 
  16   7  10        3.28       -4.13     10.31 o 
  -8   8  10       34.17       29.54     24.28 o 
  -7   8  10        1.55        2.28     20.43 o 
  -6   8  10       86.84       84.59     15.94 o 
  -5   8  10        3.03       -9.93      7.40 o 
  -4   8  10      311.31      334.30     20.53 o 
  -3   8  10        1.10        4.10     11.19 o 
  -2   8  10      194.07      183.28     12.28 o 
  -1   8  10        9.70       24.95      7.66 o 
   0   8  10      896.42      887.68     22.14 o 
   1   8  10        0.14       11.94      6.91 o 
   2   8  10      748.81      734.05     19.47 o 
   3   8  10      741.49      710.25     18.94 o 
   4   8  10       34.09       41.99      7.23 o 
   5   8  10      225.22      191.48     10.26 o 
   6   8  10       25.70       27.52      5.87 o 
   7   8  10      165.77      184.30     15.26 o 
   8   8  10      107.08      113.52     13.06 o 
   9   8  10      223.38      238.83     17.24 o 
  10   8  10       32.05       38.45     20.56 o 
  11   8  10       62.43       66.54     12.13 o 
  12   8  10       81.94       74.23     13.38 o 
  13   8  10       12.46       28.58     10.58 o 
  14   8  10        9.99       14.14     10.21 o 
  15   8  10       44.27       52.97     13.96 o 
  16   8  10       54.17       86.68     34.21 o 
  -7   9  10       37.21       23.06     22.42 o 
  -6   9  10       18.05       -1.13     12.82 o 
  -5   9  10        8.31       -2.33     11.69 o 
  -4   9  10       96.34       64.12     14.96 o 
  -3   9  10       30.49       31.20      8.61 o 
  -2   9  10        0.15       -9.35      6.70 o 
  -1   9  10       90.69      105.43     10.46 o 
   0   9  10       43.32       45.73      8.31 o 
   1   9  10     1488.35     1498.80     40.12 o 
   2   9  10      187.54      202.51     11.84 o 
   3   9  10      233.64      219.97     12.09 o 
   4   9  10       91.48       93.09      8.88 o 
   5   9  10      141.76      130.15     10.28 o 
   6   9  10        1.72        2.45      7.98 o 
   7   9  10      665.40      625.43     25.31 o 
   8   9  10      213.63      163.90     14.75 o 
   9   9  10      835.08      825.37     29.44 o 
  10   9  10      187.27      176.42     24.65 o 
  11   9  10       11.08       17.07      9.84 o 
  12   9  10       56.47       60.88     14.35 o 
  13   9  10       62.59       59.32     13.12 o 
  14   9  10        0.02        5.23     12.20 o 
  15   9  10      100.42      105.07     27.10 o 
  -7  10  10        0.30      -25.35     16.90 o 
  -6  10  10      197.16      220.75     24.47 o 
  -5  10  10       59.50       34.60     25.10 o 
  -4  10  10       15.03       -0.61     20.56 o 
  -3  10  10      344.69      328.84     22.08 o 
  -2  10  10       19.82       22.07     11.48 o 
  -1  10  10       10.22        7.44      7.05 o 
   0  10  10       19.07       19.09     12.74 o 
   1  10  10      151.13      167.56     11.76 o 
   2  10  10      256.47      234.27     13.18 o 
   3  10  10        9.69       -1.70      6.99 o 
   4  10  10       21.56       36.06      7.55 o 
   5  10  10        0.09        0.79      5.93 o 
   6  10  10     1184.43     1069.32     32.74 o 
   7  10  10      704.40      633.53     26.16 o 
   8  10  10        4.06       18.50      9.31 o 
   9  10  10       29.93       16.20      9.76 o 
  10  10  10        1.34       -0.59      8.59 o 
  11  10  10       42.40       41.09     11.93 o 
  12  10  10       27.67       39.57     12.09 o 
  13  10  10       21.26       45.15     12.64 o 
  14  10  10        0.09       -0.52     14.77 o 
  15  10  10       28.94       30.00     12.08 o 
  -6  11  10       63.84       68.46     17.29 o 
  -5  11  10        4.55      -18.49     12.33 o 
  -4  11  10       59.77       53.41     14.80 o 
  -3  11  10       20.42        9.32     12.34 o 
  -2  11  10        2.35       -6.18     11.05 o 
  -1  11  10       94.26       93.34     15.15 o 
   0  11  10      179.58      172.29     16.91 o 
   1  11  10      265.06      255.89     21.26 o 
   2  11  10      463.04      439.23     17.11 o 
   3  11  10      386.22      406.85     16.33 o 
   4  11  10      454.47      475.20     17.34 o 
   5  11  10      345.22      343.56     14.89 o 
   6  11  10      175.35      176.80     23.66 o 
   7  11  10        0.80       -6.78      8.62 o 
   8  11  10      136.89      122.27     14.51 o 
   9  11  10       31.75       37.01     10.98 o 
  10  11  10       41.04       55.78     12.57 o 
  11  11  10       29.12       24.27     11.18 o 
  12  11  10       14.16       14.87     11.02 o 
  13  11  10       10.87        8.84     11.33 o 
  14  11  10       99.72      108.18     24.68 o 
  -5  12  10       10.36       -4.07     13.15 o 
  -4  12  10       50.55       30.57     14.14 o 
  -3  12  10      121.64      132.99     18.66 o 
  -2  12  10      239.15      257.17     21.66 o 
  -1  12  10        2.38        3.30     11.11 o 
   0  12  10        2.29       -8.57      9.87 o 
   1  12  10        6.17       -1.11     22.08 o 
   2  12  10       16.24       19.27      7.71 o 
   3  12  10       79.85       79.37     10.71 o 
   4  12  10        7.34        4.05      6.74 o 
   5  12  10       69.19       85.12      9.83 o 
   6  12  10       46.32       50.36     12.23 o 
   7  12  10        1.69        3.35      9.62 o 
   8  12  10        2.47       -4.82     13.30 o 
   9  12  10       14.38       16.61     10.62 o 
  10  12  10      123.79      117.74     15.54 o 
  11  12  10       48.49       63.51     13.61 o 
  12  12  10      165.53      144.95     21.58 o 
  13  12  10        1.32       15.57     11.93 o 
  -4  13  10       93.43       58.50     17.44 o 
  -3  13  10       73.74       98.36     18.24 o 
  -2  13  10        2.85       -5.63     12.40 o 
  -1  13  10      413.25      371.50     24.50 o 
   0  13  10        0.03      -15.20     10.33 o 
   1  13  10        1.72      -11.59     10.41 o 
   2  13  10       68.18       96.47     16.87 o 
   3  13  10      203.69      225.93     18.55 o 
   4  13  10       22.14       35.48      8.77 o 
   5  13  10        0.85       11.94     18.84 o 
   6  13  10       23.06       25.42     11.19 o 
   7  13  10        1.21       -6.44     20.71 o 
   8  13  10        5.29       16.88     10.87 o 
   9  13  10       22.33       14.56     11.44 o 
  10  13  10       66.41       49.88     13.98 o 
  11  13  10       20.14       21.54     12.01 o 
  12  13  10       61.45       63.73     15.07 o 
  -3  14  10        0.64      -18.41     12.27 o 
  -2  14  10      220.18      240.13     22.89 o 
  -1  14  10        0.02      -19.16     18.84 o 
   0  14  10      126.21      153.43     19.43 o 
   1  14  10       11.60       27.26     28.27 o 
   2  14  10      203.79      223.32     20.78 o 
   3  14  10       21.01       20.10     11.55 o 
   4  14  10        8.83        4.96     10.42 o 
   5  14  10        0.50       20.55     19.44 o 
   6  14  10       36.75       31.07     12.41 o 
   7  14  10       31.44       21.52     11.98 o 
   8  14  10        3.14        9.96     11.88 o 
   9  14  10        7.36       -0.86     10.78 o 
  10  14  10       31.74       25.65     20.10 o 
  11  14  10      843.49      947.63     56.73 o 
  -1  15  10       74.83       66.44     26.53 o 
   0  15  10        0.20      -17.75     11.83 o 
   1  15  10       46.99       40.33     14.43 o 
   2  15  10        1.77        5.51     12.29 o 
   3  15  10       42.36       58.17     14.51 o 
   4  15  10      222.42      252.89     35.43 o 
   5  15  10       40.51       45.45     23.50 o 
   6  15  10        0.68      -13.98     18.97 o 
   7  15  10      266.64      241.88     33.62 o 
   8  15  10       11.47       -3.05     11.30 o 
   9  15  10       52.64       68.48     25.63 o 
  10  15  10       31.99       14.36     12.64 o 
   1  16  10       50.61       40.74     16.26 o 
   2  16  10        3.45       -5.70     12.15 o 
   3  16  10        0.27      -12.78     20.26 o 
   4  16  10        6.55       15.06     21.54 o 
   5  16  10       74.07      101.63     29.07 o 
   6  16  10       26.07       47.75     24.55 o 
   7  16  10       12.51       23.32     21.34 o 
   3 -12  11       25.76       17.40     15.41 o 
   4 -12  11        4.95       18.65     16.49 o 
  -1 -11  11       40.61       27.70     17.38 o 
   0 -11  11       11.57        7.87     10.02 o 
   1 -11  11       50.81       53.94     19.91 o 
   2 -11  11      159.18      195.06     29.68 o 
   3 -11  11       32.32       74.81     21.31 o 
   4 -11  11       50.74       80.76     21.02 o 
   5 -11  11        5.68       -4.29      9.18 o 
   6 -11  11        0.29        6.93      9.42 o 
   7 -11  11       43.41       18.79     11.50 o 
   8 -11  11        1.14       10.51     16.33 o 
  -3 -10  11       23.35       22.13     12.68 o 
  -2 -10  11       11.12       12.98     19.12 o 
  -1 -10  11        0.58        6.58     10.72 o 
   0 -10  11      144.58      140.21     28.43 o 
   1 -10  11        5.95       13.79     10.39 o 
   2 -10  11       52.84       67.71     20.01 o 
   3 -10  11       38.06       40.72     18.01 o 
   4 -10  11      113.82      127.14     18.27 o 
   5 -10  11       19.06       32.61     10.77 o 
   6 -10  11      114.54      144.43     16.53 o 
   7 -10  11       10.57       15.51     12.93 o 
   8 -10  11        9.91        8.05      9.49 o 
   9 -10  11      203.89      168.28     18.82 o 
  10 -10  11      239.81      289.54     22.59 o 
  -4  -9  11        2.95       27.41     13.61 o 
  -3  -9  11      149.45      149.40     18.81 o 
  -2  -9  11       98.86      129.02     16.96 o 
  -1  -9  11      161.52      158.40     17.86 o 
   0  -9  11       20.49       13.15     25.32 o 
   1  -9  11       27.31       27.43     10.95 o 
   2  -9  11       12.68       24.93     24.40 o 
   3  -9  11        0.84        5.50      6.53 o 
   4  -9  11       53.41       56.10      8.81 o 
   5  -9  11       63.71       46.68     11.58 o 
   6  -9  11       13.19        7.82     17.82 o 
   7  -9  11       20.69       23.64     10.48 o 
   8  -9  11      247.62      267.03     20.03 o 
   9  -9  11      136.81      133.53     16.20 o 
  10  -9  11      165.06      186.20     18.50 o 
  11  -9  11       25.50       31.85     12.25 o 
  -5  -8  11        2.72       -3.53     11.70 o 
  -4  -8  11        1.49        9.58     12.00 o 
  -3  -8  11        0.75        6.84     12.84 o 
  -2  -8  11        5.55        9.82     10.55 o 
  -1  -8  11        0.03        8.52      9.84 o 
   0  -8  11       12.13        4.65     10.86 o 
   1  -8  11       30.29       35.10     11.16 o 
   2  -8  11        2.56       25.19      9.57 o 
   3  -8  11        9.60       12.11      6.75 o 
   4  -8  11        0.22        9.56      6.71 o 
   5  -8  11      135.99      136.94     11.32 o 
   6  -8  11      330.97      320.41     18.21 o 
   7  -8  11        2.53        8.26      8.05 o 
   8  -8  11       45.13       29.80     10.52 o 
   9  -8  11       32.24       18.54      9.45 o 
  10  -8  11       45.47       72.12     13.27 o 
  11  -8  11        9.49       -4.21      8.21 o 
  12  -8  11        3.46       17.16     10.48 o 
  -6  -7  11        0.02      -16.44     10.96 o 
  -5  -7  11        0.63        0.94     10.84 o 
  -4  -7  11        0.58       -7.84     10.09 o 
  -3  -7  11        2.59       14.45     10.89 o 
  -2  -7  11       19.39       34.19     11.86 o 
  -1  -7  11       11.54       25.66     10.71 o 
   0  -7  11       48.68       42.20     24.11 o 
   1  -7  11       19.71       19.87      9.50 o 
   2  -7  11       16.32       23.58      9.65 o 
   3  -7  11        3.61       -2.87      6.42 o 
   4  -7  11      123.47      125.11     10.45 o 
   5  -7  11       81.13       90.06      9.41 o 
   6  -7  11      310.96      317.39     14.71 o 
   7  -7  11      565.40      590.98     19.18 o 
   8  -7  11       40.44       48.11     10.00 o 
   9  -7  11        0.65       -0.09     11.09 o 
  10  -7  11       10.11       -4.58     11.24 o 
  11  -7  11      159.40      188.56     23.85 o 
  12  -7  11        0.06        0.41      9.02 o 
  13  -7  11       88.05       97.31     23.32 o 
  -6  -6  11       19.13       28.01     13.75 o 
  -5  -6  11        2.98       11.63     28.53 o 
  -4  -6  11       40.49       52.51     13.45 o 
  -3  -6  11       48.41       58.24     13.24 o 
  -2  -6  11       41.44       29.90     17.44 o 
  -1  -6  11       26.22       19.92     12.84 o 
   0  -6  11       68.30       61.64     18.53 o 
   1  -6  11       61.84       53.99     11.66 o 
   2  -6  11      570.49      569.62     17.71 o 
   3  -6  11      113.29      112.50      9.81 o 
   4  -6  11      465.92      467.82     16.46 o 
   5  -6  11      219.15      202.68     11.85 o 
   6  -6  11      448.43      412.82     15.79 o 
   7  -6  11        0.50        0.54      6.63 o 
   8  -6  11      295.39      301.00     14.53 o 
   9  -6  11        1.23        1.17      5.61 o 
  10  -6  11       32.40       38.80     10.55 o 
  11  -6  11       86.72      114.40     14.28 o 
  12  -6  11      229.31      313.04     32.69 o 
  13  -6  11       14.08       43.87     17.66 o 
  14  -6  11       86.60      106.27     24.63 o 
  -7  -5  11       32.50       33.64     14.97 o 
  -6  -5  11        1.53        4.92     27.16 o 
  -5  -5  11       36.49       50.42     14.03 o 
  -4  -5  11      203.88      204.30     19.68 o 
  -3  -5  11       12.27       10.79     11.07 o 
  -2  -5  11      224.54      192.62     22.31 o 
  -1  -5  11        2.07       11.38      9.54 o 
   0  -5  11      106.24      103.15     13.94 o 
   1  -5  11      238.80      236.28     17.57 o 
   2  -5  11     1672.01     1577.58     28.71 o 
   3  -5  11       53.56       47.94      7.38 o 
   4  -5  11        0.86        1.87      5.25 o 
   5  -5  11       40.64       37.03      7.24 o 
   6  -5  11       41.90       35.10      7.21 o 
   7  -5  11      651.36      570.98     18.10 o 
   8  -5  11       55.50       60.63      8.52 o 
   9  -5  11       95.75      100.19      9.79 o 
  10  -5  11      126.05      125.99     10.43 o 
  11  -5  11       50.78       46.86      8.15 o 
  12  -5  11      270.16      364.74     32.08 o 
  13  -5  11       51.13       62.26     18.48 o 
  14  -5  11        5.17      -11.38     13.72 o 
  15  -5  11       25.28       30.94     18.18 o 
  -7  -4  11        1.70       -1.62     11.37 o 
  -6  -4  11       86.82       80.53     15.95 o 
  -5  -4  11       45.73       39.33     13.58 o 
  -4  -4  11       22.66       18.19     11.09 o 
  -3  -4  11      117.83       99.82     16.04 o
[truncated: 150,702 more chars]
